# Supplementary material for: Changes in outpatient antibiotic prescribing for acute respiratory illnesses, 2011 to 2018
Source: Antimicrob Steward Healthc Epidemiol. 2021 Dec 17;1(1):e66. doi: 10.1017/ash.2021.230 (PMC9345578; doi:10.1017/ash.2021.230)
Supplement: Supplementary file 1 [file ashsup.zip]

Archive with 2 entries (2 files):
- S2732494X21002308sup001.pdf
- S2732494X21002308sup002.xlsx
