# Supplementary material for: Changes in outpatient antibiotic prescribing for acute respiratory illnesses, 2011 to 2018
Source: Antimicrob Steward Healthc Epidemiol. 2021 Dec 17;1(1):e66. doi: 10.1017/ash.2021.230 (PMC9345578; doi:10.1017/ash.2021.230)
Supplement: Supplementary file 1 [file ashsup.zip › S2732494X21002308sup002.xlsx]

## Sheet: all_icd_new_mapped_v2
ICD10	left3	left4	Order_flag	ICD10_Short	ICD10_Desc	year_added	Block	Category	cat_num	Tier	tier_num	Exclusion_for_bronchitis_or_asth	new	prev	Updated SME flag	Flag for SME review	Check	Check left4	check left3	Change	Notes
A00	A00	A00	0	Cholera	Cholera	2015	A00-A09 Intestinal infectious diseases	Gastrointestinal infections	6	Tier 2	2		1	.			#REF!	#REF!	#REF!
A000	A00	A000	1	Cholera due to Vibrio cholerae 01, biovar cholerae	Cholera due to Vibrio cholerae 01, biovar cholerae	2015	A00-A09 Intestinal infectious diseases	Gastrointestinal infections	6	Tier 2	2		1	1			#REF!	#REF!	#REF!
A001	A00	A001	1	Cholera due to Vibrio cholerae 01, biovar eltor	Cholera due to Vibrio cholerae 01, biovar eltor	2015	A00-A09 Intestinal infectious diseases	Gastrointestinal infections	6	Tier 2	2		1	1			#REF!	#REF!	#REF!
A009	A00	A009	1	Cholera, unspecified	Cholera, unspecified	2015	A00-A09 Intestinal infectious diseases	Gastrointestinal infections	6	Tier 2	2		1	1			#REF!	#REF!	#REF!
A01	A01	A01	0	Typhoid and paratyphoid fevers	Typhoid and paratyphoid fevers	2015	A00-A09 Intestinal infectious diseases	Miscellaneous bacterial infections	1	Tier 1	1		1	.			#REF!	#REF!	#REF!	N
A010	A01	A010	0	Typhoid fever	Typhoid fever	2015	A00-A09 Intestinal infectious diseases	Miscellaneous bacterial infections	1	Tier 1	1		1	.			#REF!	#REF!	#REF!	N
A0100	A01	A010	1	Typhoid fever, unspecified	Typhoid fever, unspecified	2015	A00-A09 Intestinal infectious diseases	Gastrointestinal infections	6	Tier 2	2		1	1			#REF!	#REF!	#REF!
A0101	A01	A010	1	Typhoid meningitis	Typhoid meningitis	2015	A00-A09 Intestinal infectious diseases	Miscellaneous bacterial infections	1	Tier 1	1		1	1			#REF!	#REF!	#REF!
A0102	A01	A010	1	Typhoid fever with heart involvement	Typhoid fever with heart involvement	2015	A00-A09 Intestinal infectious diseases	Miscellaneous bacterial infections	1	Tier 1	1		1	1			#REF!	#REF!	#REF!
A0103	A01	A010	1	Typhoid pneumonia	Typhoid pneumonia	2015	A00-A09 Intestinal infectious diseases	Miscellaneous bacterial infections	1	Tier 1	1		1	1			#REF!	#REF!	#REF!
A0104	A01	A010	1	Typhoid arthritis	Typhoid arthritis	2015	A00-A09 Intestinal infectious diseases	Miscellaneous bacterial infections	1	Tier 1	1		1	1			#REF!	#REF!	#REF!
A0105	A01	A010	1	Typhoid osteomyelitis	Typhoid osteomyelitis	2015	A00-A09 Intestinal infectious diseases	Miscellaneous bacterial infections	1	Tier 1	1		1	1			#REF!	#REF!	#REF!
A0109	A01	A010	1	Typhoid fever with other complications	Typhoid fever with other complications	2015	A00-A09 Intestinal infectious diseases	Gastrointestinal infections	6	Tier 2	2		1	1			#REF!	#REF!	#REF!
A011	A01	A011	1	Paratyphoid fever A	Paratyphoid fever A	2015	A00-A09 Intestinal infectious diseases	Gastrointestinal infections	6	Tier 2	2		1	1			#REF!	#REF!	#REF!
A012	A01	A012	1	Paratyphoid fever B	Paratyphoid fever B	2015	A00-A09 Intestinal infectious diseases	Gastrointestinal infections	6	Tier 2	2		1	1			#REF!	#REF!	#REF!
A013	A01	A013	1	Paratyphoid fever C	Paratyphoid fever C	2015	A00-A09 Intestinal infectious diseases	Gastrointestinal infections	6	Tier 2	2		1	1			#REF!	#REF!	#REF!
A014	A01	A014	1	Paratyphoid fever, unspecified	Paratyphoid fever, unspecified	2015	A00-A09 Intestinal infectious diseases	Gastrointestinal infections	6	Tier 2	2		1	1			#REF!	#REF!	#REF!
A02	A02	A02	0	Other salmonella infections	Other salmonella infections	2015	A00-A09 Intestinal infectious diseases	Miscellaneous bacterial infections	1	Tier 1	1		1	.			#REF!	#REF!	#REF!	N
A020	A02	A020	1	Salmonella enteritis	Salmonella enteritis	2015	A00-A09 Intestinal infectious diseases	Gastrointestinal infections	6	Tier 2	2		1	1			#REF!	#REF!	#REF!
A021	A02	A021	1	Salmonella sepsis	Salmonella sepsis	2015	A00-A09 Intestinal infectious diseases	Miscellaneous bacterial infections	1	Tier 1	1		1	1			#REF!	#REF!	#REF!
A022	A02	A022	0	Localized salmonella infections	Localized salmonella infections	2015	A00-A09 Intestinal infectious diseases	Miscellaneous bacterial infections	1	Tier 1	1		1	.			#REF!	#REF!	#REF!	N
A0220	A02	A022	1	Localized salmonella infection, unspecified	Localized salmonella infection, unspecified	2015	A00-A09 Intestinal infectious diseases	Gastrointestinal infections	6	Tier 2	2		1	1			#REF!	#REF!	#REF!
A0221	A02	A022	1	Salmonella meningitis	Salmonella meningitis	2015	A00-A09 Intestinal infectious diseases	Miscellaneous bacterial infections	1	Tier 1	1		1	1			#REF!	#REF!	#REF!
A0222	A02	A022	1	Salmonella pneumonia	Salmonella pneumonia	2015	A00-A09 Intestinal infectious diseases	Miscellaneous bacterial infections	1	Tier 1	1		1	1			#REF!	#REF!	#REF!
A0223	A02	A022	1	Salmonella arthritis	Salmonella arthritis	2015	A00-A09 Intestinal infectious diseases	Miscellaneous bacterial infections	1	Tier 1	1		1	1			#REF!	#REF!	#REF!
A0224	A02	A022	1	Salmonella osteomyelitis	Salmonella osteomyelitis	2015	A00-A09 Intestinal infectious diseases	Miscellaneous bacterial infections	1	Tier 1	1		1	1			#REF!	#REF!	#REF!
A0225	A02	A022	1	Salmonella pyelonephritis	Salmonella pyelonephritis	2015	A00-A09 Intestinal infectious diseases	Miscellaneous bacterial infections	1	Tier 1	1		1	1			#REF!	#REF!	#REF!
A0229	A02	A022	1	Salmonella with other localized infection	Salmonella with other localized infection	2015	A00-A09 Intestinal infectious diseases	Miscellaneous bacterial infections	1	Tier 1	1		1	1			#REF!	#REF!	#REF!
A028	A02	A028	1	Other specified salmonella infections	Other specified salmonella infections	2015	A00-A09 Intestinal infectious diseases	Gastrointestinal infections	6	Tier 2	2		1	1			#REF!	#REF!	#REF!
A029	A02	A029	1	Salmonella infection, unspecified	Salmonella infection, unspecified	2015	A00-A09 Intestinal infectious diseases	Gastrointestinal infections	6	Tier 2	2		1	1			#REF!	#REF!	#REF!
A03	A03	A03	0	Shigellosis	Shigellosis	2015	A00-A09 Intestinal infectious diseases	Gastrointestinal infections	6	Tier 2	2		1	.			#REF!	#REF!	#REF!
A030	A03	A030	1	Shigellosis due to Shigella dysenteriae	Shigellosis due to Shigella dysenteriae	2015	A00-A09 Intestinal infectious diseases	Gastrointestinal infections	6	Tier 2	2		1	1			#REF!	#REF!	#REF!
A031	A03	A031	1	Shigellosis due to Shigella flexneri	Shigellosis due to Shigella flexneri	2015	A00-A09 Intestinal infectious diseases	Gastrointestinal infections	6	Tier 2	2		1	1			#REF!	#REF!	#REF!
A032	A03	A032	1	Shigellosis due to Shigella boydii	Shigellosis due to Shigella boydii	2015	A00-A09 Intestinal infectious diseases	Gastrointestinal infections	6	Tier 2	2		1	1			#REF!	#REF!	#REF!
A033	A03	A033	1	Shigellosis due to Shigella sonnei	Shigellosis due to Shigella sonnei	2015	A00-A09 Intestinal infectious diseases	Gastrointestinal infections	6	Tier 2	2		1	1			#REF!	#REF!	#REF!
A038	A03	A038	1	Other shigellosis	Other shigellosis	2015	A00-A09 Intestinal infectious diseases	Gastrointestinal infections	6	Tier 2	2		1	1			#REF!	#REF!	#REF!
A039	A03	A039	1	Shigellosis, unspecified	Shigellosis, unspecified	2015	A00-A09 Intestinal infectious diseases	Gastrointestinal infections	6	Tier 2	2		1	1			#REF!	#REF!	#REF!
A04	A04	A04	0	Other bacterial intestinal infections	Other bacterial intestinal infections	2015	A00-A09 Intestinal infectious diseases	Gastrointestinal infections	6	Tier 2	2		1	.			#REF!	#REF!	#REF!
A040	A04	A040	1	Enteropathogenic Escherichia coli infection	Enteropathogenic Escherichia coli infection	2015	A00-A09 Intestinal infectious diseases	Gastrointestinal infections	6	Tier 2	2		1	1			#REF!	#REF!	#REF!
A041	A04	A041	1	Enterotoxigenic Escherichia coli infection	Enterotoxigenic Escherichia coli infection	2015	A00-A09 Intestinal infectious diseases	Gastrointestinal infections	6	Tier 2	2		1	1			#REF!	#REF!	#REF!
A042	A04	A042	1	Enteroinvasive Escherichia coli infection	Enteroinvasive Escherichia coli infection	2015	A00-A09 Intestinal infectious diseases	Gastrointestinal infections	6	Tier 2	2		1	1			#REF!	#REF!	#REF!
A043	A04	A043	1	Enterohemorrhagic Escherichia coli infection	Enterohemorrhagic Escherichia coli infection	2015	A00-A09 Intestinal infectious diseases	Gastrointestinal infections	6	Tier 2	2		1	1			#REF!	#REF!	#REF!
A044	A04	A044	1	Other intestinal Escherichia coli infections	Other intestinal Escherichia coli infections	2015	A00-A09 Intestinal infectious diseases	Gastrointestinal infections	6	Tier 2	2		1	1			#REF!	#REF!	#REF!
A045	A04	A045	1	Campylobacter enteritis	Campylobacter enteritis	2015	A00-A09 Intestinal infectious diseases	Gastrointestinal infections	6	Tier 2	2		1	1			#REF!	#REF!	#REF!
A046	A04	A046	1	Enteritis due to Yersinia enterocolitica	Enteritis due to Yersinia enterocolitica	2015	A00-A09 Intestinal infectious diseases	Gastrointestinal infections	6	Tier 2	2		1	1			#REF!	#REF!	#REF!
A047	A04	A047	0	Enterocolitis due to Clostridium difficile	Enterocolitis due to Clostridium difficile	2015	A00-A09 Intestinal infectious diseases	Gastrointestinal infections	6	Tier 2	2		1	1			#REF!	#REF!	#REF!
A0471	A04	A047	1	Enterocolitis due to Clostridium difficile, recurrent	Enterocolitis due to Clostridium difficile, recurrent	2018	A00-A09 Intestinal infectious diseases	Gastrointestinal infections	6	Tier 2	2		1	1			#REF!	#REF!	#REF!
A0472	A04	A047	1	Enterocolitis d/t Clostridium difficile, not spcf as recur	Enterocolitis due to Clostridium difficile, not specified as recurrent	2018	A00-A09 Intestinal infectious diseases	Gastrointestinal infections	6	Tier 2	2		1	1			#REF!	#REF!	#REF!
A048	A04	A048	1	Other specified bacterial intestinal infections	Other specified bacterial intestinal infections	2015	A00-A09 Intestinal infectious diseases	Gastrointestinal infections	6	Tier 2	2		1	1			#REF!	#REF!	#REF!
A049	A04	A049	1	Bacterial intestinal infection, unspecified	Bacterial intestinal infection, unspecified	2015	A00-A09 Intestinal infectious diseases	Gastrointestinal infections	6	Tier 2	2		1	1			#REF!	#REF!	#REF!
A05	A05	A05	0	Oth bacterial foodborne intoxications, NEC	Other bacterial foodborne intoxications, not elsewhere classified	2015	A00-A09 Intestinal infectious diseases	Gastrointestinal infections	6	Tier 2	2		1	.			#REF!	#REF!	#REF!
A050	A05	A050	1	Foodborne staphylococcal intoxication	Foodborne staphylococcal intoxication	2015	A00-A09 Intestinal infectious diseases	Gastrointestinal infections	6	Tier 2	2		1	1			#REF!	#REF!	#REF!
A051	A05	A051	1	Botulism food poisoning	Botulism food poisoning	2015	A00-A09 Intestinal infectious diseases	Gastrointestinal infections	6	Tier 2	2		1	1			#REF!	#REF!	#REF!
A052	A05	A052	1	Foodborne Clostridium perfringens intoxication	Foodborne Clostridium perfringens [Clostridium welchii] intoxication	2015	A00-A09 Intestinal infectious diseases	Gastrointestinal infections	6	Tier 2	2		1	1			#REF!	#REF!	#REF!
A053	A05	A053	1	Foodborne Vibrio parahaemolyticus intoxication	Foodborne Vibrio parahaemolyticus intoxication	2015	A00-A09 Intestinal infectious diseases	Gastrointestinal infections	6	Tier 2	2		1	1			#REF!	#REF!	#REF!
A054	A05	A054	1	Foodborne Bacillus cereus intoxication	Foodborne Bacillus cereus intoxication	2015	A00-A09 Intestinal infectious diseases	Gastrointestinal infections	6	Tier 2	2		1	1			#REF!	#REF!	#REF!
A055	A05	A055	1	Foodborne Vibrio vulnificus intoxication	Foodborne Vibrio vulnificus intoxication	2015	A00-A09 Intestinal infectious diseases	Gastrointestinal infections	6	Tier 2	2		1	1			#REF!	#REF!	#REF!
A058	A05	A058	1	Other specified bacterial foodborne intoxications	Other specified bacterial foodborne intoxications	2015	A00-A09 Intestinal infectious diseases	Gastrointestinal infections	6	Tier 2	2		1	1			#REF!	#REF!	#REF!
A059	A05	A059	1	Bacterial foodborne intoxication, unspecified	Bacterial foodborne intoxication, unspecified	2015	A00-A09 Intestinal infectious diseases	Gastrointestinal infections	6	Tier 2	2		1	1			#REF!	#REF!	#REF!
A06	A06	A06	0	Amebiasis	Amebiasis	2015	A00-A09 Intestinal infectious diseases	Miscellaneous bacterial infections	1	Tier 1	1		1	.			#REF!	#REF!	#REF!	N
A060	A06	A060	1	Acute amebic dysentery	Acute amebic dysentery	2015	A00-A09 Intestinal infectious diseases	Gastrointestinal infections	6	Tier 2	2		1	1			#REF!	#REF!	#REF!
A061	A06	A061	1	Chronic intestinal amebiasis	Chronic intestinal amebiasis	2015	A00-A09 Intestinal infectious diseases	Gastrointestinal infections	6	Tier 2	2		1	1			#REF!	#REF!	#REF!
A062	A06	A062	1	Amebic nondysenteric colitis	Amebic nondysenteric colitis	2015	A00-A09 Intestinal infectious diseases	Gastrointestinal infections	6	Tier 2	2		1	1			#REF!	#REF!	#REF!
A063	A06	A063	1	Ameboma of intestine	Ameboma of intestine	2015	A00-A09 Intestinal infectious diseases	Gastrointestinal infections	6	Tier 2	2		1	1			#REF!	#REF!	#REF!
A064	A06	A064	1	Amebic liver abscess	Amebic liver abscess	2015	A00-A09 Intestinal infectious diseases	Miscellaneous bacterial infections	1	Tier 1	1		1	1			#REF!	#REF!	#REF!
A065	A06	A065	1	Amebic lung abscess	Amebic lung abscess	2015	A00-A09 Intestinal infectious diseases	Miscellaneous bacterial infections	1	Tier 1	1		1	1			#REF!	#REF!	#REF!
A066	A06	A066	1	Amebic brain abscess	Amebic brain abscess	2015	A00-A09 Intestinal infectious diseases	Miscellaneous bacterial infections	1	Tier 1	1		1	1			#REF!	#REF!	#REF!
A067	A06	A067	1	Cutaneous amebiasis	Cutaneous amebiasis	2015	A00-A09 Intestinal infectious diseases	Miscellaneous bacterial infections	1	Tier 1	1		1	1			#REF!	#REF!	#REF!
A068	A06	A068	0	Amebic infection of other sites	Amebic infection of other sites	2015	A00-A09 Intestinal infectious diseases	Miscellaneous bacterial infections	1	Tier 1	1		1	.		1	#REF!	#REF!	#REF!	N	Genitourinary infections
A0681	A06	A068	1	Amebic cystitis	Amebic cystitis	2015	A00-A09 Intestinal infectious diseases	Miscellaneous bacterial infections	1	Tier 1	1		1	1		1	#REF!	#REF!	#REF!
A0682	A06	A068	1	Other amebic genitourinary infections	Other amebic genitourinary infections	2015	A00-A09 Intestinal infectious diseases	Miscellaneous bacterial infections	1	Tier 1	1		1	1		1	#REF!	#REF!	#REF!
A0689	A06	A068	1	Other amebic infections	Other amebic infections	2015	A00-A09 Intestinal infectious diseases	Gastrointestinal infections	6	Tier 2	2		1	1		1	#REF!	#REF!	#REF!
A069	A06	A069	1	Amebiasis, unspecified	Amebiasis, unspecified	2015	A00-A09 Intestinal infectious diseases	Gastrointestinal infections	6	Tier 2	2		1	1			#REF!	#REF!	#REF!
A07	A07	A07	0	Other protozoal intestinal diseases	Other protozoal intestinal diseases	2015	A00-A09 Intestinal infectious diseases	Gastrointestinal infections	6	Tier 2	2		1	.			#REF!	#REF!	#REF!
A070	A07	A070	1	Balantidiasis	Balantidiasis	2015	A00-A09 Intestinal infectious diseases	Gastrointestinal infections	6	Tier 2	2		1	1			#REF!	#REF!	#REF!
A071	A07	A071	1	Giardiasis [lambliasis]	Giardiasis [lambliasis]	2015	A00-A09 Intestinal infectious diseases	Gastrointestinal infections	6	Tier 2	2		1	1			#REF!	#REF!	#REF!
A072	A07	A072	1	Cryptosporidiosis	Cryptosporidiosis	2015	A00-A09 Intestinal infectious diseases	Gastrointestinal infections	6	Tier 2	2		1	1			#REF!	#REF!	#REF!
A073	A07	A073	1	Isosporiasis	Isosporiasis	2015	A00-A09 Intestinal infectious diseases	Gastrointestinal infections	6	Tier 2	2		1	1			#REF!	#REF!	#REF!
A074	A07	A074	1	Cyclosporiasis	Cyclosporiasis	2015	A00-A09 Intestinal infectious diseases	Gastrointestinal infections	6	Tier 2	2		1	1			#REF!	#REF!	#REF!
A078	A07	A078	1	Other specified protozoal intestinal diseases	Other specified protozoal intestinal diseases	2015	A00-A09 Intestinal infectious diseases	Gastrointestinal infections	6	Tier 2	2		1	1			#REF!	#REF!	#REF!
A079	A07	A079	1	Protozoal intestinal disease, unspecified	Protozoal intestinal disease, unspecified	2015	A00-A09 Intestinal infectious diseases	Gastrointestinal infections	6	Tier 2	2		1	1			#REF!	#REF!	#REF!
A08	A08	A08	0	Viral and other specified intestinal infections	Viral and other specified intestinal infections	2015	A00-A09 Intestinal infectious diseases	Gastrointestinal infections	6	Tier 2	2		1	.			#REF!	#REF!	#REF!
A080	A08	A080	1	Rotaviral enteritis	Rotaviral enteritis	2015	A00-A09 Intestinal infectious diseases	Gastrointestinal infections	6	Tier 2	2		1	1			#REF!	#REF!	#REF!
A081	A08	A081	0	Acute gastrent d/t Norwalk agent and oth small round viruses	Acute gastroenteropathy due to Norwalk agent and other small round viruses	2015	A00-A09 Intestinal infectious diseases	Gastrointestinal infections	6	Tier 2	2		1	.			#REF!	#REF!	#REF!
A0811	A08	A081	1	Acute gastroenteropathy due to Norwalk agent	Acute gastroenteropathy due to Norwalk agent	2015	A00-A09 Intestinal infectious diseases	Gastrointestinal infections	6	Tier 2	2		1	1			#REF!	#REF!	#REF!
A0819	A08	A081	1	Acute gastroenteropathy due to other small round viruses	Acute gastroenteropathy due to other small round viruses	2015	A00-A09 Intestinal infectious diseases	Gastrointestinal infections	6	Tier 2	2		1	1			#REF!	#REF!	#REF!
A082	A08	A082	1	Adenoviral enteritis	Adenoviral enteritis	2015	A00-A09 Intestinal infectious diseases	Gastrointestinal infections	6	Tier 2	2		1	1			#REF!	#REF!	#REF!
A083	A08	A083	0	Other viral enteritis	Other viral enteritis	2015	A00-A09 Intestinal infectious diseases	Gastrointestinal infections	6	Tier 2	2		1	.			#REF!	#REF!	#REF!
A0831	A08	A083	1	Calicivirus enteritis	Calicivirus enteritis	2015	A00-A09 Intestinal infectious diseases	Gastrointestinal infections	6	Tier 2	2		1	1			#REF!	#REF!	#REF!
A0832	A08	A083	1	Astrovirus enteritis	Astrovirus enteritis	2015	A00-A09 Intestinal infectious diseases	Gastrointestinal infections	6	Tier 2	2		1	1			#REF!	#REF!	#REF!
A0839	A08	A083	1	Other viral enteritis	Other viral enteritis	2015	A00-A09 Intestinal infectious diseases	Gastrointestinal infections	6	Tier 2	2		1	1			#REF!	#REF!	#REF!
A084	A08	A084	1	Viral intestinal infection, unspecified	Viral intestinal infection, unspecified	2015	A00-A09 Intestinal infectious diseases	Gastrointestinal infections	6	Tier 2	2		1	1			#REF!	#REF!	#REF!
A088	A08	A088	1	Other specified intestinal infections	Other specified intestinal infections	2015	A00-A09 Intestinal infectious diseases	Gastrointestinal infections	6	Tier 2	2		1	1			#REF!	#REF!	#REF!
A09	A09	A09	1	Infectious gastroenteritis and colitis, unspecified	Infectious gastroenteritis and colitis, unspecified	2015	A00-A09 Intestinal infectious diseases	Gastrointestinal infections	6	Tier 2	2		1	1			#REF!	#REF!	#REF!
A15	A15	A15	0	Respiratory tuberculosis	Respiratory tuberculosis	2015	A15-A19 Tuberculosis	Miscellaneous bacterial infections	1	Tier 1	1		1	.			#REF!	#REF!	#REF!
A150	A15	A150	1	Tuberculosis of lung	Tuberculosis of lung	2015	A15-A19 Tuberculosis	Miscellaneous bacterial infections	1	Tier 1	1		1	1			#REF!	#REF!	#REF!
A154	A15	A154	1	Tuberculosis of intrathoracic lymph nodes	Tuberculosis of intrathoracic lymph nodes	2015	A15-A19 Tuberculosis	Miscellaneous bacterial infections	1	Tier 1	1		1	1			#REF!	#REF!	#REF!
A155	A15	A155	1	Tuberculosis of larynx, trachea and bronchus	Tuberculosis of larynx, trachea and bronchus	2015	A15-A19 Tuberculosis	Miscellaneous bacterial infections	1	Tier 1	1		1	1			#REF!	#REF!	#REF!
A156	A15	A156	1	Tuberculous pleurisy	Tuberculous pleurisy	2015	A15-A19 Tuberculosis	Miscellaneous bacterial infections	1	Tier 1	1		1	1			#REF!	#REF!	#REF!
A157	A15	A157	1	Primary respiratory tuberculosis	Primary respiratory tuberculosis	2015	A15-A19 Tuberculosis	Miscellaneous bacterial infections	1	Tier 1	1		1	1			#REF!	#REF!	#REF!
A158	A15	A158	1	Other respiratory tuberculosis	Other respiratory tuberculosis	2015	A15-A19 Tuberculosis	Miscellaneous bacterial infections	1	Tier 1	1		1	1			#REF!	#REF!	#REF!
A159	A15	A159	1	Respiratory tuberculosis unspecified	Respiratory tuberculosis unspecified	2015	A15-A19 Tuberculosis	Miscellaneous bacterial infections	1	Tier 1	1		1	1			#REF!	#REF!	#REF!
A17	A17	A17	0	Tuberculosis of nervous system	Tuberculosis of nervous system	2015	A15-A19 Tuberculosis	Miscellaneous bacterial infections	1	Tier 1	1		1	.			#REF!	#REF!	#REF!
A170	A17	A170	1	Tuberculous meningitis	Tuberculous meningitis	2015	A15-A19 Tuberculosis	Miscellaneous bacterial infections	1	Tier 1	1		1	1			#REF!	#REF!	#REF!
A171	A17	A171	1	Meningeal tuberculoma	Meningeal tuberculoma	2015	A15-A19 Tuberculosis	Miscellaneous bacterial infections	1	Tier 1	1		1	1			#REF!	#REF!	#REF!
A178	A17	A178	0	Other tuberculosis of nervous system	Other tuberculosis of nervous system	2015	A15-A19 Tuberculosis	Miscellaneous bacterial infections	1	Tier 1	1		1	.			#REF!	#REF!	#REF!
A1781	A17	A178	1	Tuberculoma of brain and spinal cord	Tuberculoma of brain and spinal cord	2015	A15-A19 Tuberculosis	Miscellaneous bacterial infections	1	Tier 1	1		1	1			#REF!	#REF!	#REF!
A1782	A17	A178	1	Tuberculous meningoencephalitis	Tuberculous meningoencephalitis	2015	A15-A19 Tuberculosis	Miscellaneous bacterial infections	1	Tier 1	1		1	1			#REF!	#REF!	#REF!
A1783	A17	A178	1	Tuberculous neuritis	Tuberculous neuritis	2015	A15-A19 Tuberculosis	Miscellaneous bacterial infections	1	Tier 1	1		1	1			#REF!	#REF!	#REF!
A1789	A17	A178	1	Other tuberculosis of nervous system	Other tuberculosis of nervous system	2015	A15-A19 Tuberculosis	Miscellaneous bacterial infections	1	Tier 1	1		1	1			#REF!	#REF!	#REF!
A179	A17	A179	1	Tuberculosis of nervous system, unspecified	Tuberculosis of nervous system, unspecified	2015	A15-A19 Tuberculosis	Miscellaneous bacterial infections	1	Tier 1	1		1	1			#REF!	#REF!	#REF!
A18	A18	A18	0	Tuberculosis of other organs	Tuberculosis of other organs	2015	A15-A19 Tuberculosis	Miscellaneous bacterial infections	1	Tier 1	1		1	.			#REF!	#REF!	#REF!
A180	A18	A180	0	Tuberculosis of bones and joints	Tuberculosis of bones and joints	2015	A15-A19 Tuberculosis	Miscellaneous bacterial infections	1	Tier 1	1		1	.			#REF!	#REF!	#REF!
A1801	A18	A180	1	Tuberculosis of spine	Tuberculosis of spine	2015	A15-A19 Tuberculosis	Miscellaneous bacterial infections	1	Tier 1	1		1	1			#REF!	#REF!	#REF!
A1802	A18	A180	1	Tuberculous arthritis of other joints	Tuberculous arthritis of other joints	2015	A15-A19 Tuberculosis	Miscellaneous bacterial infections	1	Tier 1	1		1	1			#REF!	#REF!	#REF!
A1803	A18	A180	1	Tuberculosis of other bones	Tuberculosis of other bones	2015	A15-A19 Tuberculosis	Miscellaneous bacterial infections	1	Tier 1	1		1	1			#REF!	#REF!	#REF!
A1809	A18	A180	1	Other musculoskeletal tuberculosis	Other musculoskeletal tuberculosis	2015	A15-A19 Tuberculosis	Miscellaneous bacterial infections	1	Tier 1	1		1	1			#REF!	#REF!	#REF!
A181	A18	A181	0	Tuberculosis of genitourinary system	Tuberculosis of genitourinary system	2015	A15-A19 Tuberculosis	Miscellaneous bacterial infections	1	Tier 1	1		1	.			#REF!	#REF!	#REF!
A1810	A18	A181	1	Tuberculosis of genitourinary system, unspecified	Tuberculosis of genitourinary system, unspecified	2015	A15-A19 Tuberculosis	Miscellaneous bacterial infections	1	Tier 1	1		1	1			#REF!	#REF!	#REF!
A1811	A18	A181	1	Tuberculosis of kidney and ureter	Tuberculosis of kidney and ureter	2015	A15-A19 Tuberculosis	Miscellaneous bacterial infections	1	Tier 1	1		1	1			#REF!	#REF!	#REF!
A1812	A18	A181	1	Tuberculosis of bladder	Tuberculosis of bladder	2015	A15-A19 Tuberculosis	Miscellaneous bacterial infections	1	Tier 1	1		1	1			#REF!	#REF!	#REF!
A1813	A18	A181	1	Tuberculosis of other urinary organs	Tuberculosis of other urinary organs	2015	A15-A19 Tuberculosis	Miscellaneous bacterial infections	1	Tier 1	1		1	1			#REF!	#REF!	#REF!
A1814	A18	A181	1	Tuberculosis of prostate	Tuberculosis of prostate	2015	A15-A19 Tuberculosis	Miscellaneous bacterial infections	1	Tier 1	1		1	1			#REF!	#REF!	#REF!
A1815	A18	A181	1	Tuberculosis of other male genital organs	Tuberculosis of other male genital organs	2015	A15-A19 Tuberculosis	Miscellaneous bacterial infections	1	Tier 1	1		1	1			#REF!	#REF!	#REF!
A1816	A18	A181	1	Tuberculosis of cervix	Tuberculosis of cervix	2015	A15-A19 Tuberculosis	Miscellaneous bacterial infections	1	Tier 1	1		1	1			#REF!	#REF!	#REF!
A1817	A18	A181	1	Tuberculous female pelvic inflammatory disease	Tuberculous female pelvic inflammatory disease	2015	A15-A19 Tuberculosis	Miscellaneous bacterial infections	1	Tier 1	1		1	1			#REF!	#REF!	#REF!
A1818	A18	A181	1	Tuberculosis of other female genital organs	Tuberculosis of other female genital organs	2015	A15-A19 Tuberculosis	Miscellaneous bacterial infections	1	Tier 1	1		1	1			#REF!	#REF!	#REF!
A182	A18	A182	1	Tuberculous peripheral lymphadenopathy	Tuberculous peripheral lymphadenopathy	2015	A15-A19 Tuberculosis	Miscellaneous bacterial infections	1	Tier 1	1		1	1			#REF!	#REF!	#REF!
A183	A18	A183	0	Tuberculosis of intestines, peritoneum and mesenteric glands	Tuberculosis of intestines, peritoneum and mesenteric glands	2015	A15-A19 Tuberculosis	Miscellaneous bacterial infections	1	Tier 1	1		1	.			#REF!	#REF!	#REF!
A1831	A18	A183	1	Tuberculous peritonitis	Tuberculous peritonitis	2015	A15-A19 Tuberculosis	Miscellaneous bacterial infections	1	Tier 1	1		1	1			#REF!	#REF!	#REF!
A1832	A18	A183	1	Tuberculous enteritis	Tuberculous enteritis	2015	A15-A19 Tuberculosis	Miscellaneous bacterial infections	1	Tier 1	1		1	1			#REF!	#REF!	#REF!
A1839	A18	A183	1	Retroperitoneal tuberculosis	Retroperitoneal tuberculosis	2015	A15-A19 Tuberculosis	Miscellaneous bacterial infections	1	Tier 1	1		1	1			#REF!	#REF!	#REF!
A184	A18	A184	1	Tuberculosis of skin and subcutaneous tissue	Tuberculosis of skin and subcutaneous tissue	2015	A15-A19 Tuberculosis	Miscellaneous bacterial infections	1	Tier 1	1		1	1			#REF!	#REF!	#REF!
A185	A18	A185	0	Tuberculosis of eye	Tuberculosis of eye	2015	A15-A19 Tuberculosis	Miscellaneous bacterial infections	1	Tier 1	1		1	.			#REF!	#REF!	#REF!
A1850	A18	A185	1	Tuberculosis of eye, unspecified	Tuberculosis of eye, unspecified	2015	A15-A19 Tuberculosis	Miscellaneous bacterial infections	1	Tier 1	1		1	1			#REF!	#REF!	#REF!
A1851	A18	A185	1	Tuberculous episcleritis	Tuberculous episcleritis	2015	A15-A19 Tuberculosis	Miscellaneous bacterial infections	1	Tier 1	1		1	1			#REF!	#REF!	#REF!
A1852	A18	A185	1	Tuberculous keratitis	Tuberculous keratitis	2015	A15-A19 Tuberculosis	Miscellaneous bacterial infections	1	Tier 1	1		1	1			#REF!	#REF!	#REF!
A1853	A18	A185	1	Tuberculous chorioretinitis	Tuberculous chorioretinitis	2015	A15-A19 Tuberculosis	Miscellaneous bacterial infections	1	Tier 1	1		1	1			#REF!	#REF!	#REF!
A1854	A18	A185	1	Tuberculous iridocyclitis	Tuberculous iridocyclitis	2015	A15-A19 Tuberculosis	Miscellaneous bacterial infections	1	Tier 1	1		1	1			#REF!	#REF!	#REF!
A1859	A18	A185	1	Other tuberculosis of eye	Other tuberculosis of eye	2015	A15-A19 Tuberculosis	Miscellaneous bacterial infections	1	Tier 1	1		1	1			#REF!	#REF!	#REF!
A186	A18	A186	1	Tuberculosis of (inner) (middle) ear	Tuberculosis of (inner) (middle) ear	2015	A15-A19 Tuberculosis	Miscellaneous bacterial infections	1	Tier 1	1		1	1			#REF!	#REF!	#REF!
A187	A18	A187	1	Tuberculosis of adrenal glands	Tuberculosis of adrenal glands	2015	A15-A19 Tuberculosis	Miscellaneous bacterial infections	1	Tier 1	1		1	1			#REF!	#REF!	#REF!
A188	A18	A188	0	Tuberculosis of other specified organs	Tuberculosis of other specified organs	2015	A15-A19 Tuberculosis	Miscellaneous bacterial infections	1	Tier 1	1		1	.			#REF!	#REF!	#REF!
A1881	A18	A188	1	Tuberculosis of thyroid gland	Tuberculosis of thyroid gland	2015	A15-A19 Tuberculosis	Miscellaneous bacterial infections	1	Tier 1	1		1	1			#REF!	#REF!	#REF!
A1882	A18	A188	1	Tuberculosis of other endocrine glands	Tuberculosis of other endocrine glands	2015	A15-A19 Tuberculosis	Miscellaneous bacterial infections	1	Tier 1	1		1	1			#REF!	#REF!	#REF!
A1883	A18	A188	1	Tuberculosis of digestive tract organs, NEC	Tuberculosis of digestive tract organs, not elsewhere classified	2015	A15-A19 Tuberculosis	Miscellaneous bacterial infections	1	Tier 1	1		1	1			#REF!	#REF!	#REF!
A1884	A18	A188	1	Tuberculosis of heart	Tuberculosis of heart	2015	A15-A19 Tuberculosis	Miscellaneous bacterial infections	1	Tier 1	1		1	1			#REF!	#REF!	#REF!
A1885	A18	A188	1	Tuberculosis of spleen	Tuberculosis of spleen	2015	A15-A19 Tuberculosis	Miscellaneous bacterial infections	1	Tier 1	1		1	1			#REF!	#REF!	#REF!
A1889	A18	A188	1	Tuberculosis of other sites	Tuberculosis of other sites	2015	A15-A19 Tuberculosis	Miscellaneous bacterial infections	1	Tier 1	1		1	1			#REF!	#REF!	#REF!
A19	A19	A19	0	Miliary tuberculosis	Miliary tuberculosis	2015	A15-A19 Tuberculosis	Miscellaneous bacterial infections	1	Tier 1	1		1	.			#REF!	#REF!	#REF!
A190	A19	A190	1	Acute miliary tuberculosis of a single specified site	Acute miliary tuberculosis of a single specified site	2015	A15-A19 Tuberculosis	Miscellaneous bacterial infections	1	Tier 1	1		1	1			#REF!	#REF!	#REF!
A191	A19	A191	1	Acute miliary tuberculosis of multiple sites	Acute miliary tuberculosis of multiple sites	2015	A15-A19 Tuberculosis	Miscellaneous bacterial infections	1	Tier 1	1		1	1			#REF!	#REF!	#REF!
A192	A19	A192	1	Acute miliary tuberculosis, unspecified	Acute miliary tuberculosis, unspecified	2015	A15-A19 Tuberculosis	Miscellaneous bacterial infections	1	Tier 1	1		1	1			#REF!	#REF!	#REF!
A198	A19	A198	1	Other miliary tuberculosis	Other miliary tuberculosis	2015	A15-A19 Tuberculosis	Miscellaneous bacterial infections	1	Tier 1	1		1	1			#REF!	#REF!	#REF!
A199	A19	A199	1	Miliary tuberculosis, unspecified	Miliary tuberculosis, unspecified	2015	A15-A19 Tuberculosis	Miscellaneous bacterial infections	1	Tier 1	1		1	1			#REF!	#REF!	#REF!
A20	A20	A20	0	Plague	Plague	2015	A15-A19 Tuberculosis	Miscellaneous bacterial infections	1	Tier 1	1		1	.			#REF!	#REF!	#REF!
A200	A20	A200	1	Bubonic plague	Bubonic plague	2015	A20-A28 Certain zoonotic bacterial diseases	Miscellaneous bacterial infections	1	Tier 1	1		1	1			#REF!	#REF!	#REF!
A201	A20	A201	1	Cellulocutaneous plague	Cellulocutaneous plague	2015	A20-A28 Certain zoonotic bacterial diseases	Miscellaneous bacterial infections	1	Tier 1	1		1	1			#REF!	#REF!	#REF!
A202	A20	A202	1	Pneumonic plague	Pneumonic plague	2015	A20-A28 Certain zoonotic bacterial diseases	Miscellaneous bacterial infections	1	Tier 1	1		1	1			#REF!	#REF!	#REF!
A203	A20	A203	1	Plague meningitis	Plague meningitis	2015	A20-A28 Certain zoonotic bacterial diseases	Miscellaneous bacterial infections	1	Tier 1	1		1	1			#REF!	#REF!	#REF!
A207	A20	A207	1	Septicemic plague	Septicemic plague	2015	A20-A28 Certain zoonotic bacterial diseases	Miscellaneous bacterial infections	1	Tier 1	1		1	1			#REF!	#REF!	#REF!
A208	A20	A208	1	Other forms of plague	Other forms of plague	2015	A20-A28 Certain zoonotic bacterial diseases	Miscellaneous bacterial infections	1	Tier 1	1		1	1			#REF!	#REF!	#REF!
A209	A20	A209	1	Plague, unspecified	Plague, unspecified	2015	A20-A28 Certain zoonotic bacterial diseases	Miscellaneous bacterial infections	1	Tier 1	1		1	1			#REF!	#REF!	#REF!
A21	A21	A21	0	Tularemia	Tularemia	2015	A20-A28 Certain zoonotic bacterial diseases	Miscellaneous bacterial infections	1	Tier 1	1		1	.			#REF!	#REF!	#REF!
A210	A21	A210	1	Ulceroglandular tularemia	Ulceroglandular tularemia	2015	A20-A28 Certain zoonotic bacterial diseases	Miscellaneous bacterial infections	1	Tier 1	1		1	1			#REF!	#REF!	#REF!
A211	A21	A211	1	Oculoglandular tularemia	Oculoglandular tularemia	2015	A20-A28 Certain zoonotic bacterial diseases	Miscellaneous bacterial infections	1	Tier 1	1		1	1			#REF!	#REF!	#REF!
A212	A21	A212	1	Pulmonary tularemia	Pulmonary tularemia	2015	A20-A28 Certain zoonotic bacterial diseases	Miscellaneous bacterial infections	1	Tier 1	1		1	1			#REF!	#REF!	#REF!
A213	A21	A213	1	Gastrointestinal tularemia	Gastrointestinal tularemia	2015	A20-A28 Certain zoonotic bacterial diseases	Miscellaneous bacterial infections	1	Tier 1	1		1	1			#REF!	#REF!	#REF!
A217	A21	A217	1	Generalized tularemia	Generalized tularemia	2015	A20-A28 Certain zoonotic bacterial diseases	Miscellaneous bacterial infections	1	Tier 1	1		1	1			#REF!	#REF!	#REF!
A218	A21	A218	1	Other forms of tularemia	Other forms of tularemia	2015	A20-A28 Certain zoonotic bacterial diseases	Miscellaneous bacterial infections	1	Tier 1	1		1	1			#REF!	#REF!	#REF!
A219	A21	A219	1	Tularemia, unspecified	Tularemia, unspecified	2015	A20-A28 Certain zoonotic bacterial diseases	Miscellaneous bacterial infections	1	Tier 1	1		1	1			#REF!	#REF!	#REF!
A22	A22	A22	0	Anthrax	Anthrax	2015	A20-A28 Certain zoonotic bacterial diseases	Miscellaneous bacterial infections	1	Tier 1	1		1	.			#REF!	#REF!	#REF!
A220	A22	A220	1	Cutaneous anthrax	Cutaneous anthrax	2015	A20-A28 Certain zoonotic bacterial diseases	Miscellaneous bacterial infections	1	Tier 1	1		1	1			#REF!	#REF!	#REF!
A221	A22	A221	1	Pulmonary anthrax	Pulmonary anthrax	2015	A20-A28 Certain zoonotic bacterial diseases	Miscellaneous bacterial infections	1	Tier 1	1		1	1			#REF!	#REF!	#REF!
A222	A22	A222	1	Gastrointestinal anthrax	Gastrointestinal anthrax	2015	A20-A28 Certain zoonotic bacterial diseases	Miscellaneous bacterial infections	1	Tier 1	1		1	1			#REF!	#REF!	#REF!
A227	A22	A227	1	Anthrax sepsis	Anthrax sepsis	2015	A20-A28 Certain zoonotic bacterial diseases	Miscellaneous bacterial infections	1	Tier 1	1		1	1			#REF!	#REF!	#REF!
A228	A22	A228	1	Other forms of anthrax	Other forms of anthrax	2015	A20-A28 Certain zoonotic bacterial diseases	Miscellaneous bacterial infections	1	Tier 1	1		1	1			#REF!	#REF!	#REF!
A229	A22	A229	1	Anthrax, unspecified	Anthrax, unspecified	2015	A20-A28 Certain zoonotic bacterial diseases	Miscellaneous bacterial infections	1	Tier 1	1		1	1			#REF!	#REF!	#REF!
A23	A23	A23	0	Brucellosis	Brucellosis	2015	A20-A28 Certain zoonotic bacterial diseases	Miscellaneous bacterial infections	1	Tier 1	1		1	.			#REF!	#REF!	#REF!
A230	A23	A230	1	Brucellosis due to Brucella melitensis	Brucellosis due to Brucella melitensis	2015	A20-A28 Certain zoonotic bacterial diseases	Miscellaneous bacterial infections	1	Tier 1	1		1	1			#REF!	#REF!	#REF!
A231	A23	A231	1	Brucellosis due to Brucella abortus	Brucellosis due to Brucella abortus	2015	A20-A28 Certain zoonotic bacterial diseases	Miscellaneous bacterial infections	1	Tier 1	1		1	1			#REF!	#REF!	#REF!
A232	A23	A232	1	Brucellosis due to Brucella suis	Brucellosis due to Brucella suis	2015	A20-A28 Certain zoonotic bacterial diseases	Miscellaneous bacterial infections	1	Tier 1	1		1	1			#REF!	#REF!	#REF!
A233	A23	A233	1	Brucellosis due to Brucella canis	Brucellosis due to Brucella canis	2015	A20-A28 Certain zoonotic bacterial diseases	Miscellaneous bacterial infections	1	Tier 1	1		1	1			#REF!	#REF!	#REF!
A238	A23	A238	1	Other brucellosis	Other brucellosis	2015	A20-A28 Certain zoonotic bacterial diseases	Miscellaneous bacterial infections	1	Tier 1	1		1	1			#REF!	#REF!	#REF!
A239	A23	A239	1	Brucellosis, unspecified	Brucellosis, unspecified	2015	A20-A28 Certain zoonotic bacterial diseases	Miscellaneous bacterial infections	1	Tier 1	1		1	1			#REF!	#REF!	#REF!
A24	A24	A24	0	Glanders and melioidosis	Glanders and melioidosis	2015	A20-A28 Certain zoonotic bacterial diseases	Miscellaneous bacterial infections	1	Tier 1	1		1	.			#REF!	#REF!	#REF!
A240	A24	A240	1	Glanders	Glanders	2015	A20-A28 Certain zoonotic bacterial diseases	Miscellaneous bacterial infections	1	Tier 1	1		1	1			#REF!	#REF!	#REF!
A241	A24	A241	1	Acute and fulminating melioidosis	Acute and fulminating melioidosis	2015	A20-A28 Certain zoonotic bacterial diseases	Miscellaneous bacterial infections	1	Tier 1	1		1	1			#REF!	#REF!	#REF!
A242	A24	A242	1	Subacute and chronic melioidosis	Subacute and chronic melioidosis	2015	A20-A28 Certain zoonotic bacterial diseases	Miscellaneous bacterial infections	1	Tier 1	1		1	1			#REF!	#REF!	#REF!
A243	A24	A243	1	Other melioidosis	Other melioidosis	2015	A20-A28 Certain zoonotic bacterial diseases	Miscellaneous bacterial infections	1	Tier 1	1		1	1			#REF!	#REF!	#REF!
A249	A24	A249	1	Melioidosis, unspecified	Melioidosis, unspecified	2015	A20-A28 Certain zoonotic bacterial diseases	Miscellaneous bacterial infections	1	Tier 1	1		1	1			#REF!	#REF!	#REF!
A25	A25	A25	0	Rat-bite fevers	Rat-bite fevers	2015	A20-A28 Certain zoonotic bacterial diseases	Miscellaneous bacterial infections	1	Tier 1	1		1	.			#REF!	#REF!	#REF!
A250	A25	A250	1	Spirillosis	Spirillosis	2015	A20-A28 Certain zoonotic bacterial diseases	Miscellaneous bacterial infections	1	Tier 1	1		1	1			#REF!	#REF!	#REF!
A251	A25	A251	1	Streptobacillosis	Streptobacillosis	2015	A20-A28 Certain zoonotic bacterial diseases	Miscellaneous bacterial infections	1	Tier 1	1		1	1			#REF!	#REF!	#REF!
A259	A25	A259	1	Rat-bite fever, unspecified	Rat-bite fever, unspecified	2015	A20-A28 Certain zoonotic bacterial diseases	Miscellaneous bacterial infections	1	Tier 1	1		1	1			#REF!	#REF!	#REF!
A26	A26	A26	0	Erysipeloid	Erysipeloid	2015	A20-A28 Certain zoonotic bacterial diseases	Miscellaneous bacterial infections	1	Tier 1	1		1	.			#REF!	#REF!	#REF!
A260	A26	A260	1	Cutaneous erysipeloid	Cutaneous erysipeloid	2015	A20-A28 Certain zoonotic bacterial diseases	Miscellaneous bacterial infections	1	Tier 1	1		1	1			#REF!	#REF!	#REF!
A267	A26	A267	1	Erysipelothrix sepsis	Erysipelothrix sepsis	2015	A20-A28 Certain zoonotic bacterial diseases	Miscellaneous bacterial infections	1	Tier 1	1		1	1			#REF!	#REF!	#REF!
A268	A26	A268	1	Other forms of erysipeloid	Other forms of erysipeloid	2015	A20-A28 Certain zoonotic bacterial diseases	Miscellaneous bacterial infections	1	Tier 1	1		1	1			#REF!	#REF!	#REF!
A269	A26	A269	1	Erysipeloid, unspecified	Erysipeloid, unspecified	2015	A20-A28 Certain zoonotic bacterial diseases	Miscellaneous bacterial infections	1	Tier 1	1		1	1			#REF!	#REF!	#REF!
A27	A27	A27	0	Leptospirosis	Leptospirosis	2015	A20-A28 Certain zoonotic bacterial diseases	Miscellaneous bacterial infections	1	Tier 1	1		1	.			#REF!	#REF!	#REF!
A270	A27	A270	1	Leptospirosis icterohemorrhagica	Leptospirosis icterohemorrhagica	2015	A20-A28 Certain zoonotic bacterial diseases	Miscellaneous bacterial infections	1	Tier 1	1		1	1			#REF!	#REF!	#REF!
A278	A27	A278	0	Other forms of leptospirosis	Other forms of leptospirosis	2015	A20-A28 Certain zoonotic bacterial diseases	Miscellaneous bacterial infections	1	Tier 1	1		1	.			#REF!	#REF!	#REF!
A2781	A27	A278	1	Aseptic meningitis in leptospirosis	Aseptic meningitis in leptospirosis	2015	A20-A28 Certain zoonotic bacterial diseases	Miscellaneous bacterial infections	1	Tier 1	1		1	1			#REF!	#REF!	#REF!
A2789	A27	A278	1	Other forms of leptospirosis	Other forms of leptospirosis	2015	A20-A28 Certain zoonotic bacterial diseases	Miscellaneous bacterial infections	1	Tier 1	1		1	1			#REF!	#REF!	#REF!
A279	A27	A279	1	Leptospirosis, unspecified	Leptospirosis, unspecified	2015	A20-A28 Certain zoonotic bacterial diseases	Miscellaneous bacterial infections	1	Tier 1	1		1	1			#REF!	#REF!	#REF!
A28	A28	A28	0	Other zoonotic bacterial diseases, not elsewhere classified	Other zoonotic bacterial diseases, not elsewhere classified	2015	A20-A28 Certain zoonotic bacterial diseases	Miscellaneous bacterial infections	1	Tier 1	1		1	.			#REF!	#REF!	#REF!
A280	A28	A280	1	Pasteurellosis	Pasteurellosis	2015	A20-A28 Certain zoonotic bacterial diseases	Miscellaneous bacterial infections	1	Tier 1	1		1	1			#REF!	#REF!	#REF!
A281	A28	A281	1	Cat-scratch disease	Cat-scratch disease	2015	A20-A28 Certain zoonotic bacterial diseases	Miscellaneous bacterial infections	1	Tier 1	1		1	1			#REF!	#REF!	#REF!
A282	A28	A282	1	Extraintestinal yersiniosis	Extraintestinal yersiniosis	2015	A20-A28 Certain zoonotic bacterial diseases	Miscellaneous bacterial infections	1	Tier 1	1		1	1			#REF!	#REF!	#REF!
A288	A28	A288	1	Oth zoonotic bacterial diseases, not elsewhere classified	Other specified zoonotic bacterial diseases, not elsewhere classified	2015	A20-A28 Certain zoonotic bacterial diseases	Miscellaneous bacterial infections	1	Tier 1	1		1	1			#REF!	#REF!	#REF!
A289	A28	A289	1	Zoonotic bacterial disease, unspecified	Zoonotic bacterial disease, unspecified	2015	A20-A28 Certain zoonotic bacterial diseases	Miscellaneous bacterial infections	1	Tier 1	1		1	1			#REF!	#REF!	#REF!
A30	A30	A30	0	Leprosy [Hansen's disease]	Leprosy [Hansen's disease]	2015	A20-A28 Certain zoonotic bacterial diseases	Miscellaneous bacterial infections	1	Tier 1	1		1	.			#REF!	#REF!	#REF!
A300	A30	A300	1	Indeterminate leprosy	Indeterminate leprosy	2015	A30-A49 Other bacterial diseases	Miscellaneous bacterial infections	1	Tier 1	1		1	1			#REF!	#REF!	#REF!
A301	A30	A301	1	Tuberculoid leprosy	Tuberculoid leprosy	2015	A30-A49 Other bacterial diseases	Miscellaneous bacterial infections	1	Tier 1	1		1	1			#REF!	#REF!	#REF!
A302	A30	A302	1	Borderline tuberculoid leprosy	Borderline tuberculoid leprosy	2015	A30-A49 Other bacterial diseases	Miscellaneous bacterial infections	1	Tier 1	1		1	1			#REF!	#REF!	#REF!
A303	A30	A303	1	Borderline leprosy	Borderline leprosy	2015	A30-A49 Other bacterial diseases	Miscellaneous bacterial infections	1	Tier 1	1		1	1			#REF!	#REF!	#REF!
A304	A30	A304	1	Borderline lepromatous leprosy	Borderline lepromatous leprosy	2015	A30-A49 Other bacterial diseases	Miscellaneous bacterial infections	1	Tier 1	1		1	1			#REF!	#REF!	#REF!
A305	A30	A305	1	Lepromatous leprosy	Lepromatous leprosy	2015	A30-A49 Other bacterial diseases	Miscellaneous bacterial infections	1	Tier 1	1		1	1			#REF!	#REF!	#REF!
A308	A30	A308	1	Other forms of leprosy	Other forms of leprosy	2015	A30-A49 Other bacterial diseases	Miscellaneous bacterial infections	1	Tier 1	1		1	1			#REF!	#REF!	#REF!
A309	A30	A309	1	Leprosy, unspecified	Leprosy, unspecified	2015	A30-A49 Other bacterial diseases	Miscellaneous bacterial infections	1	Tier 1	1		1	1			#REF!	#REF!	#REF!
A31	A31	A31	0	Infection due to other mycobacteria	Infection due to other mycobacteria	2015	A30-A49 Other bacterial diseases	Miscellaneous bacterial infections	1	Tier 1	1		1	.			#REF!	#REF!	#REF!
A310	A31	A310	1	Pulmonary mycobacterial infection	Pulmonary mycobacterial infection	2015	A30-A49 Other bacterial diseases	Miscellaneous bacterial infections	1	Tier 1	1		1	1			#REF!	#REF!	#REF!
A311	A31	A311	1	Cutaneous mycobacterial infection	Cutaneous mycobacterial infection	2015	A30-A49 Other bacterial diseases	Miscellaneous bacterial infections	1	Tier 1	1		1	1			#REF!	#REF!	#REF!
A312	A31	A312	1	Dissem mycobacterium avium-intracellulare complex (DMAC)	Disseminated mycobacterium avium-intracellulare complex (DMAC)	2015	A30-A49 Other bacterial diseases	Miscellaneous bacterial infections	1	Tier 1	1		1	1			#REF!	#REF!	#REF!
A318	A31	A318	1	Other mycobacterial infections	Other mycobacterial infections	2015	A30-A49 Other bacterial diseases	Miscellaneous bacterial infections	1	Tier 1	1		1	1			#REF!	#REF!	#REF!
A319	A31	A319	1	Mycobacterial infection, unspecified	Mycobacterial infection, unspecified	2015	A30-A49 Other bacterial diseases	Miscellaneous bacterial infections	1	Tier 1	1		1	1			#REF!	#REF!	#REF!
A32	A32	A32	0	Listeriosis	Listeriosis	2015	A30-A49 Other bacterial diseases	Miscellaneous bacterial infections	1	Tier 1	1		1	.			#REF!	#REF!	#REF!
A320	A32	A320	1	Cutaneous listeriosis	Cutaneous listeriosis	2015	A30-A49 Other bacterial diseases	Miscellaneous bacterial infections	1	Tier 1	1		1	1			#REF!	#REF!	#REF!
A321	A32	A321	0	Listerial meningitis and meningoencephalitis	Listerial meningitis and meningoencephalitis	2015	A30-A49 Other bacterial diseases	Miscellaneous bacterial infections	1	Tier 1	1		1	.			#REF!	#REF!	#REF!
A3211	A32	A321	1	Listerial meningitis	Listerial meningitis	2015	A30-A49 Other bacterial diseases	Miscellaneous bacterial infections	1	Tier 1	1		1	1			#REF!	#REF!	#REF!
A3212	A32	A321	1	Listerial meningoencephalitis	Listerial meningoencephalitis	2015	A30-A49 Other bacterial diseases	Miscellaneous bacterial infections	1	Tier 1	1		1	1			#REF!	#REF!	#REF!
A327	A32	A327	1	Listerial sepsis	Listerial sepsis	2015	A30-A49 Other bacterial diseases	Miscellaneous bacterial infections	1	Tier 1	1		1	1			#REF!	#REF!	#REF!
A328	A32	A328	0	Other forms of listeriosis	Other forms of listeriosis	2015	A30-A49 Other bacterial diseases	Miscellaneous bacterial infections	1	Tier 1	1		1	.			#REF!	#REF!	#REF!
A3281	A32	A328	1	Oculoglandular listeriosis	Oculoglandular listeriosis	2015	A30-A49 Other bacterial diseases	Miscellaneous bacterial infections	1	Tier 1	1		1	1			#REF!	#REF!	#REF!
A3282	A32	A328	1	Listerial endocarditis	Listerial endocarditis	2015	A30-A49 Other bacterial diseases	Miscellaneous bacterial infections	1	Tier 1	1		1	1			#REF!	#REF!	#REF!
A3289	A32	A328	1	Other forms of listeriosis	Other forms of listeriosis	2015	A30-A49 Other bacterial diseases	Miscellaneous bacterial infections	1	Tier 1	1		1	1			#REF!	#REF!	#REF!
A329	A32	A329	1	Listeriosis, unspecified	Listeriosis, unspecified	2015	A30-A49 Other bacterial diseases	Miscellaneous bacterial infections	1	Tier 1	1		1	1			#REF!	#REF!	#REF!
A33	A33	A33	1	Tetanus neonatorum	Tetanus neonatorum	2015	A30-A49 Other bacterial diseases	Miscellaneous bacterial infections	1	Tier 1	1		1	1			#REF!	#REF!	#REF!
A34	A34	A34	1	Obstetrical tetanus	Obstetrical tetanus	2015	A30-A49 Other bacterial diseases	Miscellaneous bacterial infections	1	Tier 1	1		1	1			#REF!	#REF!	#REF!
A35	A35	A35	1	Other tetanus	Other tetanus	2015	A30-A49 Other bacterial diseases	Miscellaneous bacterial infections	1	Tier 1	1		1	1			#REF!	#REF!	#REF!
A36	A36	A36	0	Diphtheria	Diphtheria	2015	A30-A49 Other bacterial diseases	Miscellaneous bacterial infections	1	Tier 1	1		1	.			#REF!	#REF!	#REF!
A360	A36	A360	1	Pharyngeal diphtheria	Pharyngeal diphtheria	2015	A30-A49 Other bacterial diseases	Miscellaneous bacterial infections	1	Tier 1	1		1	1			#REF!	#REF!	#REF!
A361	A36	A361	1	Nasopharyngeal diphtheria	Nasopharyngeal diphtheria	2015	A30-A49 Other bacterial diseases	Miscellaneous bacterial infections	1	Tier 1	1		1	1			#REF!	#REF!	#REF!
A362	A36	A362	1	Laryngeal diphtheria	Laryngeal diphtheria	2015	A30-A49 Other bacterial diseases	Miscellaneous bacterial infections	1	Tier 1	1		1	1			#REF!	#REF!	#REF!
A363	A36	A363	1	Cutaneous diphtheria	Cutaneous diphtheria	2015	A30-A49 Other bacterial diseases	Miscellaneous bacterial infections	1	Tier 1	1		1	1			#REF!	#REF!	#REF!
A368	A36	A368	0	Other diphtheria	Other diphtheria	2015	A30-A49 Other bacterial diseases	Miscellaneous bacterial infections	1	Tier 1	1		1	.			#REF!	#REF!	#REF!
A3681	A36	A368	1	Diphtheritic cardiomyopathy	Diphtheritic cardiomyopathy	2015	A30-A49 Other bacterial diseases	Miscellaneous bacterial infections	1	Tier 1	1		1	1			#REF!	#REF!	#REF!
A3682	A36	A368	1	Diphtheritic radiculomyelitis	Diphtheritic radiculomyelitis	2015	A30-A49 Other bacterial diseases	Miscellaneous bacterial infections	1	Tier 1	1		1	1			#REF!	#REF!	#REF!
A3683	A36	A368	1	Diphtheritic polyneuritis	Diphtheritic polyneuritis	2015	A30-A49 Other bacterial diseases	Miscellaneous bacterial infections	1	Tier 1	1		1	1			#REF!	#REF!	#REF!
A3684	A36	A368	1	Diphtheritic tubulo-interstitial nephropathy	Diphtheritic tubulo-interstitial nephropathy	2015	A30-A49 Other bacterial diseases	Miscellaneous bacterial infections	1	Tier 1	1		1	1			#REF!	#REF!	#REF!
A3685	A36	A368	1	Diphtheritic cystitis	Diphtheritic cystitis	2015	A30-A49 Other bacterial diseases	Miscellaneous bacterial infections	1	Tier 1	1		1	1			#REF!	#REF!	#REF!
A3686	A36	A368	1	Diphtheritic conjunctivitis	Diphtheritic conjunctivitis	2015	A30-A49 Other bacterial diseases	Miscellaneous bacterial infections	1	Tier 1	1		1	1			#REF!	#REF!	#REF!
A3689	A36	A368	1	Other diphtheritic complications	Other diphtheritic complications	2015	A30-A49 Other bacterial diseases	Miscellaneous bacterial infections	1	Tier 1	1		1	1			#REF!	#REF!	#REF!
A369	A36	A369	1	Diphtheria, unspecified	Diphtheria, unspecified	2015	A30-A49 Other bacterial diseases	Miscellaneous bacterial infections	1	Tier 1	1		1	1			#REF!	#REF!	#REF!
A37	A37	A37	0	Whooping cough	Whooping cough	2015	A30-A49 Other bacterial diseases	Miscellaneous bacterial infections	1	Tier 1	1		1	.			#REF!	#REF!	#REF!
A370	A37	A370	0	Whooping cough due to Bordetella pertussis	Whooping cough due to Bordetella pertussis	2015	A30-A49 Other bacterial diseases	Miscellaneous bacterial infections	1	Tier 1	1		1	.			#REF!	#REF!	#REF!
A3700	A37	A370	1	Whooping cough due to Bordetella pertussis without pneumonia	Whooping cough due to Bordetella pertussis without pneumonia	2015	A30-A49 Other bacterial diseases	Miscellaneous bacterial infections	1	Tier 1	1		1	1			#REF!	#REF!	#REF!
A3701	A37	A370	1	Whooping cough due to Bordetella pertussis with pneumonia	Whooping cough due to Bordetella pertussis with pneumonia	2015	A30-A49 Other bacterial diseases	Miscellaneous bacterial infections	1	Tier 1	1		1	1			#REF!	#REF!	#REF!
A371	A37	A371	0	Whooping cough due to Bordetella parapertussis	Whooping cough due to Bordetella parapertussis	2015	A30-A49 Other bacterial diseases	Miscellaneous bacterial infections	1	Tier 1	1		1	.			#REF!	#REF!	#REF!
A3710	A37	A371	1	Whooping cough due to Bordetella parapertussis w/o pneumonia	Whooping cough due to Bordetella parapertussis without pneumonia	2015	A30-A49 Other bacterial diseases	Miscellaneous bacterial infections	1	Tier 1	1		1	1			#REF!	#REF!	#REF!
A3711	A37	A371	1	Whooping cough due to Bordetella parapertussis w pneumonia	Whooping cough due to Bordetella parapertussis with pneumonia	2015	A30-A49 Other bacterial diseases	Miscellaneous bacterial infections	1	Tier 1	1		1	1			#REF!	#REF!	#REF!
A378	A37	A378	0	Whooping cough due to other Bordetella species	Whooping cough due to other Bordetella species	2015	A30-A49 Other bacterial diseases	Miscellaneous bacterial infections	1	Tier 1	1		1	.			#REF!	#REF!	#REF!
A3780	A37	A378	1	Whooping cough due to other Bordetella species w/o pneumonia	Whooping cough due to other Bordetella species without pneumonia	2015	A30-A49 Other bacterial diseases	Miscellaneous bacterial infections	1	Tier 1	1		1	1			#REF!	#REF!	#REF!
A3781	A37	A378	1	Whooping cough due to oth Bordetella species with pneumonia	Whooping cough due to other Bordetella species with pneumonia	2015	A30-A49 Other bacterial diseases	Miscellaneous bacterial infections	1	Tier 1	1		1	1			#REF!	#REF!	#REF!
A379	A37	A379	0	Whooping cough, unspecified species	Whooping cough, unspecified species	2015	A30-A49 Other bacterial diseases	Miscellaneous bacterial infections	1	Tier 1	1		1	.			#REF!	#REF!	#REF!
A3790	A37	A379	1	Whooping cough, unspecified species without pneumonia	Whooping cough, unspecified species without pneumonia	2015	A30-A49 Other bacterial diseases	Miscellaneous bacterial infections	1	Tier 1	1		1	1			#REF!	#REF!	#REF!
A3791	A37	A379	1	Whooping cough, unspecified species with pneumonia	Whooping cough, unspecified species with pneumonia	2015	A30-A49 Other bacterial diseases	Miscellaneous bacterial infections	1	Tier 1	1		1	1			#REF!	#REF!	#REF!
A38	A38	A38	0	Scarlet fever	Scarlet fever	2015	A30-A49 Other bacterial diseases	Pharyngitis	7	Tier 2	2		1	.			#REF!	#REF!	#REF!
A380	A38	A380	1	Scarlet fever with otitis media	Scarlet fever with otitis media	2015	A30-A49 Other bacterial diseases	Pharyngitis	7	Tier 2	2		1	1			#REF!	#REF!	#REF!
A381	A38	A381	1	Scarlet fever with myocarditis	Scarlet fever with myocarditis	2015	A30-A49 Other bacterial diseases	Pharyngitis	7	Tier 2	2		1	1			#REF!	#REF!	#REF!
A388	A38	A388	1	Scarlet fever with other complications	Scarlet fever with other complications	2015	A30-A49 Other bacterial diseases	Pharyngitis	7	Tier 2	2		1	1			#REF!	#REF!	#REF!
A389	A38	A389	1	Scarlet fever, uncomplicated	Scarlet fever, uncomplicated	2015	A30-A49 Other bacterial diseases	Pharyngitis	7	Tier 2	2		1	1			#REF!	#REF!	#REF!
A39	A39	A39	0	Meningococcal infection	Meningococcal infection	2015	A30-A49 Other bacterial diseases	Miscellaneous bacterial infections	1	Tier 1	1		1	.			#REF!	#REF!	#REF!
A390	A39	A390	1	Meningococcal meningitis	Meningococcal meningitis	2015	A30-A49 Other bacterial diseases	Miscellaneous bacterial infections	1	Tier 1	1		1	1			#REF!	#REF!	#REF!
A391	A39	A391	1	Waterhouse-Friderichsen syndrome	Waterhouse-Friderichsen syndrome	2015	A30-A49 Other bacterial diseases	Miscellaneous bacterial infections	1	Tier 1	1		1	1			#REF!	#REF!	#REF!
A392	A39	A392	1	Acute meningococcemia	Acute meningococcemia	2015	A30-A49 Other bacterial diseases	Miscellaneous bacterial infections	1	Tier 1	1		1	1			#REF!	#REF!	#REF!
A393	A39	A393	1	Chronic meningococcemia	Chronic meningococcemia	2015	A30-A49 Other bacterial diseases	Miscellaneous bacterial infections	1	Tier 1	1		1	1			#REF!	#REF!	#REF!
A394	A39	A394	1	Meningococcemia, unspecified	Meningococcemia, unspecified	2015	A30-A49 Other bacterial diseases	Miscellaneous bacterial infections	1	Tier 1	1		1	1			#REF!	#REF!	#REF!
A395	A39	A395	0	Meningococcal heart disease	Meningococcal heart disease	2015	A30-A49 Other bacterial diseases	Miscellaneous bacterial infections	1	Tier 1	1		1	.			#REF!	#REF!	#REF!
A3950	A39	A395	1	Meningococcal carditis, unspecified	Meningococcal carditis, unspecified	2015	A30-A49 Other bacterial diseases	Miscellaneous bacterial infections	1	Tier 1	1		1	1			#REF!	#REF!	#REF!
A3951	A39	A395	1	Meningococcal endocarditis	Meningococcal endocarditis	2015	A30-A49 Other bacterial diseases	Miscellaneous bacterial infections	1	Tier 1	1		1	1			#REF!	#REF!	#REF!
A3952	A39	A395	1	Meningococcal myocarditis	Meningococcal myocarditis	2015	A30-A49 Other bacterial diseases	Miscellaneous bacterial infections	1	Tier 1	1		1	1			#REF!	#REF!	#REF!
A3953	A39	A395	1	Meningococcal pericarditis	Meningococcal pericarditis	2015	A30-A49 Other bacterial diseases	Miscellaneous bacterial infections	1	Tier 1	1		1	1			#REF!	#REF!	#REF!
A398	A39	A398	0	Other meningococcal infections	Other meningococcal infections	2015	A30-A49 Other bacterial diseases	Miscellaneous bacterial infections	1	Tier 1	1		1	.			#REF!	#REF!	#REF!
A3981	A39	A398	1	Meningococcal encephalitis	Meningococcal encephalitis	2015	A30-A49 Other bacterial diseases	Miscellaneous bacterial infections	1	Tier 1	1		1	1			#REF!	#REF!	#REF!
A3982	A39	A398	1	Meningococcal retrobulbar neuritis	Meningococcal retrobulbar neuritis	2015	A30-A49 Other bacterial diseases	Miscellaneous bacterial infections	1	Tier 1	1		1	1			#REF!	#REF!	#REF!
A3983	A39	A398	1	Meningococcal arthritis	Meningococcal arthritis	2015	A30-A49 Other bacterial diseases	Miscellaneous bacterial infections	1	Tier 1	1		1	1			#REF!	#REF!	#REF!
A3984	A39	A398	1	Postmeningococcal arthritis	Postmeningococcal arthritis	2015	A30-A49 Other bacterial diseases	Miscellaneous bacterial infections	1	Tier 1	1		1	1			#REF!	#REF!	#REF!
A3989	A39	A398	1	Other meningococcal infections	Other meningococcal infections	2015	A30-A49 Other bacterial diseases	Miscellaneous bacterial infections	1	Tier 1	1		1	1			#REF!	#REF!	#REF!
A399	A39	A399	1	Meningococcal infection, unspecified	Meningococcal infection, unspecified	2015	A30-A49 Other bacterial diseases	Miscellaneous bacterial infections	1	Tier 1	1		1	1			#REF!	#REF!	#REF!
A40	A40	A40	0	Streptococcal sepsis	Streptococcal sepsis	2015	A30-A49 Other bacterial diseases	Miscellaneous bacterial infections	1	Tier 1	1		1	.			#REF!	#REF!	#REF!
A400	A40	A400	1	Sepsis due to streptococcus, group A	Sepsis due to streptococcus, group A	2015	A30-A49 Other bacterial diseases	Miscellaneous bacterial infections	1	Tier 1	1		1	1			#REF!	#REF!	#REF!
A401	A40	A401	1	Sepsis due to streptococcus, group B	Sepsis due to streptococcus, group B	2015	A30-A49 Other bacterial diseases	Miscellaneous bacterial infections	1	Tier 1	1		1	1			#REF!	#REF!	#REF!
A403	A40	A403	1	Sepsis due to Streptococcus pneumoniae	Sepsis due to Streptococcus pneumoniae	2015	A30-A49 Other bacterial diseases	Miscellaneous bacterial infections	1	Tier 1	1		1	1			#REF!	#REF!	#REF!
A408	A40	A408	1	Other streptococcal sepsis	Other streptococcal sepsis	2015	A30-A49 Other bacterial diseases	Miscellaneous bacterial infections	1	Tier 1	1		1	1			#REF!	#REF!	#REF!
A409	A40	A409	1	Streptococcal sepsis, unspecified	Streptococcal sepsis, unspecified	2015	A30-A49 Other bacterial diseases	Miscellaneous bacterial infections	1	Tier 1	1		1	1			#REF!	#REF!	#REF!
A41	A41	A41	0	Other sepsis	Other sepsis	2015	A30-A49 Other bacterial diseases	Miscellaneous bacterial infections	1	Tier 1	1		1	.			#REF!	#REF!	#REF!
A410	A41	A410	0	Sepsis due to Staphylococcus aureus	Sepsis due to Staphylococcus aureus	2015	A30-A49 Other bacterial diseases	Miscellaneous bacterial infections	1	Tier 1	1		1	.			#REF!	#REF!	#REF!
A4101	A41	A410	1	Sepsis due to Methicillin susceptible Staphylococcus aureus	Sepsis due to Methicillin susceptible Staphylococcus aureus	2015	A30-A49 Other bacterial diseases	Miscellaneous bacterial infections	1	Tier 1	1		1	1			#REF!	#REF!	#REF!
A4102	A41	A410	1	Sepsis due to Methicillin resistant Staphylococcus aureus	Sepsis due to Methicillin resistant Staphylococcus aureus	2015	A30-A49 Other bacterial diseases	Miscellaneous bacterial infections	1	Tier 1	1		1	1			#REF!	#REF!	#REF!
A411	A41	A411	1	Sepsis due to other specified staphylococcus	Sepsis due to other specified staphylococcus	2015	A30-A49 Other bacterial diseases	Miscellaneous bacterial infections	1	Tier 1	1		1	1			#REF!	#REF!	#REF!
A412	A41	A412	1	Sepsis due to unspecified staphylococcus	Sepsis due to unspecified staphylococcus	2015	A30-A49 Other bacterial diseases	Miscellaneous bacterial infections	1	Tier 1	1		1	1			#REF!	#REF!	#REF!
A413	A41	A413	1	Sepsis due to Hemophilus influenzae	Sepsis due to Hemophilus influenzae	2015	A30-A49 Other bacterial diseases	Miscellaneous bacterial infections	1	Tier 1	1		1	1			#REF!	#REF!	#REF!
A414	A41	A414	1	Sepsis due to anaerobes	Sepsis due to anaerobes	2015	A30-A49 Other bacterial diseases	Miscellaneous bacterial infections	1	Tier 1	1		1	1			#REF!	#REF!	#REF!
A415	A41	A415	0	Sepsis due to other Gram-negative organisms	Sepsis due to other Gram-negative organisms	2015	A30-A49 Other bacterial diseases	Miscellaneous bacterial infections	1	Tier 1	1		1	.			#REF!	#REF!	#REF!
A4150	A41	A415	1	Gram-negative sepsis, unspecified	Gram-negative sepsis, unspecified	2015	A30-A49 Other bacterial diseases	Miscellaneous bacterial infections	1	Tier 1	1		1	1			#REF!	#REF!	#REF!
A4151	A41	A415	1	Sepsis due to Escherichia coli [E. coli]	Sepsis due to Escherichia coli [E. coli]	2015	A30-A49 Other bacterial diseases	Miscellaneous bacterial infections	1	Tier 1	1		1	1			#REF!	#REF!	#REF!
A4152	A41	A415	1	Sepsis due to Pseudomonas	Sepsis due to Pseudomonas	2015	A30-A49 Other bacterial diseases	Miscellaneous bacterial infections	1	Tier 1	1		1	1			#REF!	#REF!	#REF!
A4153	A41	A415	1	Sepsis due to Serratia	Sepsis due to Serratia	2015	A30-A49 Other bacterial diseases	Miscellaneous bacterial infections	1	Tier 1	1		1	1			#REF!	#REF!	#REF!
A4159	A41	A415	1	Other Gram-negative sepsis	Other Gram-negative sepsis	2015	A30-A49 Other bacterial diseases	Miscellaneous bacterial infections	1	Tier 1	1		1	1			#REF!	#REF!	#REF!
A418	A41	A418	0	Other specified sepsis	Other specified sepsis	2015	A30-A49 Other bacterial diseases	Miscellaneous bacterial infections	1	Tier 1	1		1	.			#REF!	#REF!	#REF!
A4181	A41	A418	1	Sepsis due to Enterococcus	Sepsis due to Enterococcus	2015	A30-A49 Other bacterial diseases	Miscellaneous bacterial infections	1	Tier 1	1		1	1			#REF!	#REF!	#REF!
A4189	A41	A418	1	Other specified sepsis	Other specified sepsis	2015	A30-A49 Other bacterial diseases	Miscellaneous bacterial infections	1	Tier 1	1		1	1			#REF!	#REF!	#REF!
A419	A41	A419	1	Sepsis, unspecified organism	Sepsis, unspecified organism	2015	A30-A49 Other bacterial diseases	Miscellaneous bacterial infections	1	Tier 1	1		1	1			#REF!	#REF!	#REF!
A42	A42	A42	0	Actinomycosis	Actinomycosis	2015	A30-A49 Other bacterial diseases	Miscellaneous bacterial infections	1	Tier 1	1		1	.			#REF!	#REF!	#REF!
A420	A42	A420	1	Pulmonary actinomycosis	Pulmonary actinomycosis	2015	A30-A49 Other bacterial diseases	Miscellaneous bacterial infections	1	Tier 1	1		1	1			#REF!	#REF!	#REF!
A421	A42	A421	1	Abdominal actinomycosis	Abdominal actinomycosis	2015	A30-A49 Other bacterial diseases	Miscellaneous bacterial infections	1	Tier 1	1		1	1			#REF!	#REF!	#REF!
A422	A42	A422	1	Cervicofacial actinomycosis	Cervicofacial actinomycosis	2015	A30-A49 Other bacterial diseases	Miscellaneous bacterial infections	1	Tier 1	1		1	1			#REF!	#REF!	#REF!
A427	A42	A427	1	Actinomycotic sepsis	Actinomycotic sepsis	2015	A30-A49 Other bacterial diseases	Miscellaneous bacterial infections	1	Tier 1	1		1	1			#REF!	#REF!	#REF!
A428	A42	A428	0	Other forms of actinomycosis	Other forms of actinomycosis	2015	A30-A49 Other bacterial diseases	Miscellaneous bacterial infections	1	Tier 1	1		1	.			#REF!	#REF!	#REF!
A4281	A42	A428	1	Actinomycotic meningitis	Actinomycotic meningitis	2015	A30-A49 Other bacterial diseases	Miscellaneous bacterial infections	1	Tier 1	1		1	1			#REF!	#REF!	#REF!
A4282	A42	A428	1	Actinomycotic encephalitis	Actinomycotic encephalitis	2015	A30-A49 Other bacterial diseases	Miscellaneous bacterial infections	1	Tier 1	1		1	1			#REF!	#REF!	#REF!
A4289	A42	A428	1	Other forms of actinomycosis	Other forms of actinomycosis	2015	A30-A49 Other bacterial diseases	Miscellaneous bacterial infections	1	Tier 1	1		1	1			#REF!	#REF!	#REF!
A429	A42	A429	1	Actinomycosis, unspecified	Actinomycosis, unspecified	2015	A30-A49 Other bacterial diseases	Miscellaneous bacterial infections	1	Tier 1	1		1	1			#REF!	#REF!	#REF!
A43	A43	A43	0	Nocardiosis	Nocardiosis	2015	A30-A49 Other bacterial diseases	Miscellaneous bacterial infections	1	Tier 1	1		1	.			#REF!	#REF!	#REF!
A430	A43	A430	1	Pulmonary nocardiosis	Pulmonary nocardiosis	2015	A30-A49 Other bacterial diseases	Miscellaneous bacterial infections	1	Tier 1	1		1	1			#REF!	#REF!	#REF!
A431	A43	A431	1	Cutaneous nocardiosis	Cutaneous nocardiosis	2015	A30-A49 Other bacterial diseases	Miscellaneous bacterial infections	1	Tier 1	1		1	1			#REF!	#REF!	#REF!
A438	A43	A438	1	Other forms of nocardiosis	Other forms of nocardiosis	2015	A30-A49 Other bacterial diseases	Miscellaneous bacterial infections	1	Tier 1	1		1	1			#REF!	#REF!	#REF!
A439	A43	A439	1	Nocardiosis, unspecified	Nocardiosis, unspecified	2015	A30-A49 Other bacterial diseases	Miscellaneous bacterial infections	1	Tier 1	1		1	1			#REF!	#REF!	#REF!
A44	A44	A44	0	Bartonellosis	Bartonellosis	2015	A30-A49 Other bacterial diseases	Miscellaneous bacterial infections	1	Tier 1	1		1	.			#REF!	#REF!	#REF!
A440	A44	A440	1	Systemic bartonellosis	Systemic bartonellosis	2015	A30-A49 Other bacterial diseases	Miscellaneous bacterial infections	1	Tier 1	1		1	1			#REF!	#REF!	#REF!
A441	A44	A441	1	Cutaneous and mucocutaneous bartonellosis	Cutaneous and mucocutaneous bartonellosis	2015	A30-A49 Other bacterial diseases	Miscellaneous bacterial infections	1	Tier 1	1		1	1			#REF!	#REF!	#REF!
A448	A44	A448	1	Other forms of bartonellosis	Other forms of bartonellosis	2015	A30-A49 Other bacterial diseases	Miscellaneous bacterial infections	1	Tier 1	1		1	1			#REF!	#REF!	#REF!
A449	A44	A449	1	Bartonellosis, unspecified	Bartonellosis, unspecified	2015	A30-A49 Other bacterial diseases	Miscellaneous bacterial infections	1	Tier 1	1		1	1			#REF!	#REF!	#REF!
A46	A46	A46	1	Erysipelas	Erysipelas	2015	A30-A49 Other bacterial diseases	Skin/cutaneous/mucosal infections	9	Tier 2	2		1	1			#REF!	#REF!	#REF!
A48	A48	A48	0	Other bacterial diseases, not elsewhere classified	Other bacterial diseases, not elsewhere classified	2015	A30-A49 Other bacterial diseases	Miscellaneous bacterial infections	1	Tier 1	1		1	.			#REF!	#REF!	#REF!	N
A480	A48	A480	1	Gas gangrene	Gas gangrene	2015	A30-A49 Other bacterial diseases	Miscellaneous bacterial infections	1	Tier 1	1		1	1			#REF!	#REF!	#REF!
A481	A48	A481	1	Legionnaires' disease	Legionnaires' disease	2015	A30-A49 Other bacterial diseases	Pneumonia	2	Tier 1	1		1	1			#REF!	#REF!	#REF!
A482	A48	A482	1	Nonpneumonic Legionnaires' disease [Pontiac fever]	Nonpneumonic Legionnaires' disease [Pontiac fever]	2015	A30-A49 Other bacterial diseases	Miscellaneous bacterial infections	1	Tier 1	1		1	1			#REF!	#REF!	#REF!
A483	A48	A483	1	Toxic shock syndrome	Toxic shock syndrome	2015	A30-A49 Other bacterial diseases	Miscellaneous bacterial infections	1	Tier 1	1		1	1			#REF!	#REF!	#REF!
A484	A48	A484	1	Brazilian purpuric fever	Brazilian purpuric fever	2015	A30-A49 Other bacterial diseases	Miscellaneous bacterial infections	1	Tier 1	1		1	1			#REF!	#REF!	#REF!
A485	A48	A485	0	Other specified botulism	Other specified botulism	2015	A30-A49 Other bacterial diseases	Miscellaneous bacterial infections	1	Tier 1	1		1	.			#REF!	#REF!	#REF!	N
A4851	A48	A485	1	Infant botulism	Infant botulism	2015	A30-A49 Other bacterial diseases	Miscellaneous bacterial infections	1	Tier 1	1		1	1			#REF!	#REF!	#REF!
A4852	A48	A485	1	Wound botulism	Wound botulism	2015	A30-A49 Other bacterial diseases	Miscellaneous bacterial infections	1	Tier 1	1		1	1			#REF!	#REF!	#REF!
A488	A48	A488	1	Other specified bacterial diseases	Other specified bacterial diseases	2015	A30-A49 Other bacterial diseases	Miscellaneous bacterial infections	1	Tier 1	1		1	1			#REF!	#REF!	#REF!
A49	A49	A49	0	Bacterial infection of unspecified site	Bacterial infection of unspecified site	2015	A30-A49 Other bacterial diseases	Miscellaneous bacterial infections	1	Tier 1	1		1	.			#REF!	#REF!	#REF!
A490	A49	A490	0	Staphylococcal infection, unspecified site	Staphylococcal infection, unspecified site	2015	A30-A49 Other bacterial diseases	Miscellaneous bacterial infections	1	Tier 1	1		1	.			#REF!	#REF!	#REF!
A4901	A49	A490	1	Methicillin suscep staph infection, unsp site	Methicillin susceptible Staphylococcus aureus infection, unspecified site	2015	A30-A49 Other bacterial diseases	Miscellaneous bacterial infections	1	Tier 1	1		1	1			#REF!	#REF!	#REF!
A4902	A49	A490	1	Methicillin resis staph infection, unsp site	Methicillin resistant Staphylococcus aureus infection, unspecified site	2015	A30-A49 Other bacterial diseases	Miscellaneous bacterial infections	1	Tier 1	1		1	1			#REF!	#REF!	#REF!
A491	A49	A491	1	Streptococcal infection, unspecified site	Streptococcal infection, unspecified site	2015	A30-A49 Other bacterial diseases	Miscellaneous bacterial infections	1	Tier 1	1		1	1			#REF!	#REF!	#REF!
A492	A49	A492	1	Hemophilus influenzae infection, unspecified site	Hemophilus influenzae infection, unspecified site	2015	A30-A49 Other bacterial diseases	Miscellaneous bacterial infections	1	Tier 1	1		1	1			#REF!	#REF!	#REF!
A493	A49	A493	1	Mycoplasma infection, unspecified site	Mycoplasma infection, unspecified site	2015	A30-A49 Other bacterial diseases	Miscellaneous bacterial infections	1	Tier 1	1		1	1			#REF!	#REF!	#REF!
A498	A49	A498	1	Other bacterial infections of unspecified site	Other bacterial infections of unspecified site	2015	A30-A49 Other bacterial diseases	Miscellaneous bacterial infections	1	Tier 1	1		1	1			#REF!	#REF!	#REF!
A499	A49	A499	1	Bacterial infection, unspecified	Bacterial infection, unspecified	2015	A30-A49 Other bacterial diseases	Miscellaneous bacterial infections	1	Tier 1	1		1	1			#REF!	#REF!	#REF!
A50	A50	A50	0	Congenital syphilis	Congenital syphilis	2015	A50-64 Infections with a predominantly sexual mode of transmission	Miscellaneous bacterial infections	1	Tier 1	1		1	.			#REF!	#REF!	#REF!
A500	A50	A500	0	Early congenital syphilis, symptomatic	Early congenital syphilis, symptomatic	2015	A50-64 Infections with a predominantly sexual mode of transmission	Miscellaneous bacterial infections	1	Tier 1	1		1	.			#REF!	#REF!	#REF!
A5001	A50	A500	1	Early congenital syphilitic oculopathy	Early congenital syphilitic oculopathy	2015	A50-64 Infections with a predominantly sexual mode of transmission	Miscellaneous bacterial infections	1	Tier 1	1		1	1			#REF!	#REF!	#REF!
A5002	A50	A500	1	Early congenital syphilitic osteochondropathy	Early congenital syphilitic osteochondropathy	2015	A50-64 Infections with a predominantly sexual mode of transmission	Miscellaneous bacterial infections	1	Tier 1	1		1	1			#REF!	#REF!	#REF!
A5003	A50	A500	1	Early congenital syphilitic pharyngitis	Early congenital syphilitic pharyngitis	2015	A50-64 Infections with a predominantly sexual mode of transmission	Miscellaneous bacterial infections	1	Tier 1	1		1	1			#REF!	#REF!	#REF!
A5004	A50	A500	1	Early congenital syphilitic pneumonia	Early congenital syphilitic pneumonia	2015	A50-64 Infections with a predominantly sexual mode of transmission	Miscellaneous bacterial infections	1	Tier 1	1		1	1			#REF!	#REF!	#REF!
A5005	A50	A500	1	Early congenital syphilitic rhinitis	Early congenital syphilitic rhinitis	2015	A50-64 Infections with a predominantly sexual mode of transmission	Miscellaneous bacterial infections	1	Tier 1	1		1	1			#REF!	#REF!	#REF!
A5006	A50	A500	1	Early cutaneous congenital syphilis	Early cutaneous congenital syphilis	2015	A50-64 Infections with a predominantly sexual mode of transmission	Miscellaneous bacterial infections	1	Tier 1	1		1	1			#REF!	#REF!	#REF!
A5007	A50	A500	1	Early mucocutaneous congenital syphilis	Early mucocutaneous congenital syphilis	2015	A50-64 Infections with a predominantly sexual mode of transmission	Miscellaneous bacterial infections	1	Tier 1	1		1	1			#REF!	#REF!	#REF!
A5008	A50	A500	1	Early visceral congenital syphilis	Early visceral congenital syphilis	2015	A50-64 Infections with a predominantly sexual mode of transmission	Miscellaneous bacterial infections	1	Tier 1	1		1	1			#REF!	#REF!	#REF!
A5009	A50	A500	1	Other early congenital syphilis, symptomatic	Other early congenital syphilis, symptomatic	2015	A50-64 Infections with a predominantly sexual mode of transmission	Miscellaneous bacterial infections	1	Tier 1	1		1	1			#REF!	#REF!	#REF!
A501	A50	A501	1	Early congenital syphilis, latent	Early congenital syphilis, latent	2015	A50-64 Infections with a predominantly sexual mode of transmission	Miscellaneous bacterial infections	1	Tier 1	1		1	1			#REF!	#REF!	#REF!
A502	A50	A502	1	Early congenital syphilis, unspecified	Early congenital syphilis, unspecified	2015	A50-64 Infections with a predominantly sexual mode of transmission	Miscellaneous bacterial infections	1	Tier 1	1		1	1			#REF!	#REF!	#REF!
A503	A50	A503	0	Late congenital syphilitic oculopathy	Late congenital syphilitic oculopathy	2015	A50-64 Infections with a predominantly sexual mode of transmission	Miscellaneous bacterial infections	1	Tier 1	1		1	.			#REF!	#REF!	#REF!
A5030	A50	A503	1	Late congenital syphilitic oculopathy, unspecified	Late congenital syphilitic oculopathy, unspecified	2015	A50-64 Infections with a predominantly sexual mode of transmission	Miscellaneous bacterial infections	1	Tier 1	1		1	1			#REF!	#REF!	#REF!
A5031	A50	A503	1	Late congenital syphilitic interstitial keratitis	Late congenital syphilitic interstitial keratitis	2015	A50-64 Infections with a predominantly sexual mode of transmission	Miscellaneous bacterial infections	1	Tier 1	1		1	1			#REF!	#REF!	#REF!
A5032	A50	A503	1	Late congenital syphilitic chorioretinitis	Late congenital syphilitic chorioretinitis	2015	A50-64 Infections with a predominantly sexual mode of transmission	Miscellaneous bacterial infections	1	Tier 1	1		1	1			#REF!	#REF!	#REF!
A5039	A50	A503	1	Other late congenital syphilitic oculopathy	Other late congenital syphilitic oculopathy	2015	A50-64 Infections with a predominantly sexual mode of transmission	Miscellaneous bacterial infections	1	Tier 1	1		1	1			#REF!	#REF!	#REF!
A504	A50	A504	0	Late congenital neurosyphilis [juvenile neurosyphilis]	Late congenital neurosyphilis [juvenile neurosyphilis]	2015	A50-64 Infections with a predominantly sexual mode of transmission	Miscellaneous bacterial infections	1	Tier 1	1		1	.			#REF!	#REF!	#REF!
A5040	A50	A504	1	Late congenital neurosyphilis, unspecified	Late congenital neurosyphilis, unspecified	2015	A50-64 Infections with a predominantly sexual mode of transmission	Miscellaneous bacterial infections	1	Tier 1	1		1	1			#REF!	#REF!	#REF!
A5041	A50	A504	1	Late congenital syphilitic meningitis	Late congenital syphilitic meningitis	2015	A50-64 Infections with a predominantly sexual mode of transmission	Miscellaneous bacterial infections	1	Tier 1	1		1	1			#REF!	#REF!	#REF!
A5042	A50	A504	1	Late congenital syphilitic encephalitis	Late congenital syphilitic encephalitis	2015	A50-64 Infections with a predominantly sexual mode of transmission	Miscellaneous bacterial infections	1	Tier 1	1		1	1			#REF!	#REF!	#REF!
A5043	A50	A504	1	Late congenital syphilitic polyneuropathy	Late congenital syphilitic polyneuropathy	2015	A50-64 Infections with a predominantly sexual mode of transmission	Miscellaneous bacterial infections	1	Tier 1	1		1	1			#REF!	#REF!	#REF!
A5044	A50	A504	1	Late congenital syphilitic optic nerve atrophy	Late congenital syphilitic optic nerve atrophy	2015	A50-64 Infections with a predominantly sexual mode of transmission	Miscellaneous bacterial infections	1	Tier 1	1		1	1			#REF!	#REF!	#REF!
A5045	A50	A504	1	Juvenile general paresis	Juvenile general paresis	2015	A50-64 Infections with a predominantly sexual mode of transmission	Miscellaneous bacterial infections	1	Tier 1	1		1	1			#REF!	#REF!	#REF!
A5049	A50	A504	1	Other late congenital neurosyphilis	Other late congenital neurosyphilis	2015	A50-64 Infections with a predominantly sexual mode of transmission	Miscellaneous bacterial infections	1	Tier 1	1		1	1			#REF!	#REF!	#REF!
A505	A50	A505	0	Other late congenital syphilis, symptomatic	Other late congenital syphilis, symptomatic	2015	A50-64 Infections with a predominantly sexual mode of transmission	Miscellaneous bacterial infections	1	Tier 1	1		1	.			#REF!	#REF!	#REF!
A5051	A50	A505	1	Clutton's joints	Clutton's joints	2015	A50-64 Infections with a predominantly sexual mode of transmission	Miscellaneous bacterial infections	1	Tier 1	1		1	1			#REF!	#REF!	#REF!
A5052	A50	A505	1	Hutchinson's teeth	Hutchinson's teeth	2015	A50-64 Infections with a predominantly sexual mode of transmission	Miscellaneous bacterial infections	1	Tier 1	1		1	1			#REF!	#REF!	#REF!
A5053	A50	A505	1	Hutchinson's triad	Hutchinson's triad	2015	A50-64 Infections with a predominantly sexual mode of transmission	Miscellaneous bacterial infections	1	Tier 1	1		1	1			#REF!	#REF!	#REF!
A5054	A50	A505	1	Late congenital cardiovascular syphilis	Late congenital cardiovascular syphilis	2015	A50-64 Infections with a predominantly sexual mode of transmission	Miscellaneous bacterial infections	1	Tier 1	1		1	1			#REF!	#REF!	#REF!
A5055	A50	A505	1	Late congenital syphilitic arthropathy	Late congenital syphilitic arthropathy	2015	A50-64 Infections with a predominantly sexual mode of transmission	Miscellaneous bacterial infections	1	Tier 1	1		1	1			#REF!	#REF!	#REF!
A5056	A50	A505	1	Late congenital syphilitic osteochondropathy	Late congenital syphilitic osteochondropathy	2015	A50-64 Infections with a predominantly sexual mode of transmission	Miscellaneous bacterial infections	1	Tier 1	1		1	1			#REF!	#REF!	#REF!
A5057	A50	A505	1	Syphilitic saddle nose	Syphilitic saddle nose	2015	A50-64 Infections with a predominantly sexual mode of transmission	Miscellaneous bacterial infections	1	Tier 1	1		1	1			#REF!	#REF!	#REF!
A5059	A50	A505	1	Other late congenital syphilis, symptomatic	Other late congenital syphilis, symptomatic	2015	A50-64 Infections with a predominantly sexual mode of transmission	Miscellaneous bacterial infections	1	Tier 1	1		1	1			#REF!	#REF!	#REF!
A506	A50	A506	1	Late congenital syphilis, latent	Late congenital syphilis, latent	2015	A50-64 Infections with a predominantly sexual mode of transmission	Miscellaneous bacterial infections	1	Tier 1	1		1	1			#REF!	#REF!	#REF!
A507	A50	A507	1	Late congenital syphilis, unspecified	Late congenital syphilis, unspecified	2015	A50-64 Infections with a predominantly sexual mode of transmission	Miscellaneous bacterial infections	1	Tier 1	1		1	1			#REF!	#REF!	#REF!
A509	A50	A509	1	Congenital syphilis, unspecified	Congenital syphilis, unspecified	2015	A50-64 Infections with a predominantly sexual mode of transmission	Miscellaneous bacterial infections	1	Tier 1	1		1	1			#REF!	#REF!	#REF!
A51	A51	A51	0	Early syphilis	Early syphilis	2015	A50-64 Infections with a predominantly sexual mode of transmission	Miscellaneous bacterial infections	1	Tier 1	1		1	.			#REF!	#REF!	#REF!
A510	A51	A510	1	Primary genital syphilis	Primary genital syphilis	2015	A50-64 Infections with a predominantly sexual mode of transmission	Miscellaneous bacterial infections	1	Tier 1	1		1	1			#REF!	#REF!	#REF!
A511	A51	A511	1	Primary anal syphilis	Primary anal syphilis	2015	A50-64 Infections with a predominantly sexual mode of transmission	Miscellaneous bacterial infections	1	Tier 1	1		1	1			#REF!	#REF!	#REF!
A512	A51	A512	1	Primary syphilis of other sites	Primary syphilis of other sites	2015	A50-64 Infections with a predominantly sexual mode of transmission	Miscellaneous bacterial infections	1	Tier 1	1		1	1			#REF!	#REF!	#REF!
A513	A51	A513	0	Secondary syphilis of skin and mucous membranes	Secondary syphilis of skin and mucous membranes	2015	A50-64 Infections with a predominantly sexual mode of transmission	Miscellaneous bacterial infections	1	Tier 1	1		1	.			#REF!	#REF!	#REF!
A5131	A51	A513	1	Condyloma latum	Condyloma latum	2015	A50-64 Infections with a predominantly sexual mode of transmission	Miscellaneous bacterial infections	1	Tier 1	1		1	1			#REF!	#REF!	#REF!
A5132	A51	A513	1	Syphilitic alopecia	Syphilitic alopecia	2015	A50-64 Infections with a predominantly sexual mode of transmission	Miscellaneous bacterial infections	1	Tier 1	1		1	1			#REF!	#REF!	#REF!
A5139	A51	A513	1	Other secondary syphilis of skin	Other secondary syphilis of skin	2015	A50-64 Infections with a predominantly sexual mode of transmission	Miscellaneous bacterial infections	1	Tier 1	1		1	1			#REF!	#REF!	#REF!
A514	A51	A514	0	Other secondary syphilis	Other secondary syphilis	2015	A50-64 Infections with a predominantly sexual mode of transmission	Miscellaneous bacterial infections	1	Tier 1	1		1	.			#REF!	#REF!	#REF!
A5141	A51	A514	1	Secondary syphilitic meningitis	Secondary syphilitic meningitis	2015	A50-64 Infections with a predominantly sexual mode of transmission	Miscellaneous bacterial infections	1	Tier 1	1		1	1			#REF!	#REF!	#REF!
A5142	A51	A514	1	Secondary syphilitic female pelvic disease	Secondary syphilitic female pelvic disease	2015	A50-64 Infections with a predominantly sexual mode of transmission	Miscellaneous bacterial infections	1	Tier 1	1		1	1			#REF!	#REF!	#REF!
A5143	A51	A514	1	Secondary syphilitic oculopathy	Secondary syphilitic oculopathy	2015	A50-64 Infections with a predominantly sexual mode of transmission	Miscellaneous bacterial infections	1	Tier 1	1		1	1			#REF!	#REF!	#REF!
A5144	A51	A514	1	Secondary syphilitic nephritis	Secondary syphilitic nephritis	2015	A50-64 Infections with a predominantly sexual mode of transmission	Miscellaneous bacterial infections	1	Tier 1	1		1	1			#REF!	#REF!	#REF!
A5145	A51	A514	1	Secondary syphilitic hepatitis	Secondary syphilitic hepatitis	2015	A50-64 Infections with a predominantly sexual mode of transmission	Miscellaneous bacterial infections	1	Tier 1	1		1	1			#REF!	#REF!	#REF!
A5146	A51	A514	1	Secondary syphilitic osteopathy	Secondary syphilitic osteopathy	2015	A50-64 Infections with a predominantly sexual mode of transmission	Miscellaneous bacterial infections	1	Tier 1	1		1	1			#REF!	#REF!	#REF!
A5149	A51	A514	1	Other secondary syphilitic conditions	Other secondary syphilitic conditions	2015	A50-64 Infections with a predominantly sexual mode of transmission	Miscellaneous bacterial infections	1	Tier 1	1		1	1			#REF!	#REF!	#REF!
A515	A51	A515	1	Early syphilis, latent	Early syphilis, latent	2015	A50-64 Infections with a predominantly sexual mode of transmission	Miscellaneous bacterial infections	1	Tier 1	1		1	1			#REF!	#REF!	#REF!
A519	A51	A519	1	Early syphilis, unspecified	Early syphilis, unspecified	2015	A50-64 Infections with a predominantly sexual mode of transmission	Miscellaneous bacterial infections	1	Tier 1	1		1	1			#REF!	#REF!	#REF!
A52	A52	A52	0	Late syphilis	Late syphilis	2015	A50-64 Infections with a predominantly sexual mode of transmission	Miscellaneous bacterial infections	1	Tier 1	1		1	.			#REF!	#REF!	#REF!
A520	A52	A520	0	Cardiovascular and cerebrovascular syphilis	Cardiovascular and cerebrovascular syphilis	2015	A50-64 Infections with a predominantly sexual mode of transmission	Miscellaneous bacterial infections	1	Tier 1	1		1	.			#REF!	#REF!	#REF!
A5200	A52	A520	1	Cardiovascular syphilis, unspecified	Cardiovascular syphilis, unspecified	2015	A50-64 Infections with a predominantly sexual mode of transmission	Miscellaneous bacterial infections	1	Tier 1	1		1	1			#REF!	#REF!	#REF!
A5201	A52	A520	1	Syphilitic aneurysm of aorta	Syphilitic aneurysm of aorta	2015	A50-64 Infections with a predominantly sexual mode of transmission	Miscellaneous bacterial infections	1	Tier 1	1		1	1			#REF!	#REF!	#REF!
A5202	A52	A520	1	Syphilitic aortitis	Syphilitic aortitis	2015	A50-64 Infections with a predominantly sexual mode of transmission	Miscellaneous bacterial infections	1	Tier 1	1		1	1			#REF!	#REF!	#REF!
A5203	A52	A520	1	Syphilitic endocarditis	Syphilitic endocarditis	2015	A50-64 Infections with a predominantly sexual mode of transmission	Miscellaneous bacterial infections	1	Tier 1	1		1	1			#REF!	#REF!	#REF!
A5204	A52	A520	1	Syphilitic cerebral arteritis	Syphilitic cerebral arteritis	2015	A50-64 Infections with a predominantly sexual mode of transmission	Miscellaneous bacterial infections	1	Tier 1	1		1	1			#REF!	#REF!	#REF!
A5205	A52	A520	1	Other cerebrovascular syphilis	Other cerebrovascular syphilis	2015	A50-64 Infections with a predominantly sexual mode of transmission	Miscellaneous bacterial infections	1	Tier 1	1		1	1			#REF!	#REF!	#REF!
A5206	A52	A520	1	Other syphilitic heart involvement	Other syphilitic heart involvement	2015	A50-64 Infections with a predominantly sexual mode of transmission	Miscellaneous bacterial infections	1	Tier 1	1		1	1			#REF!	#REF!	#REF!
A5209	A52	A520	1	Other cardiovascular syphilis	Other cardiovascular syphilis	2015	A50-64 Infections with a predominantly sexual mode of transmission	Miscellaneous bacterial infections	1	Tier 1	1		1	1			#REF!	#REF!	#REF!
A521	A52	A521	0	Symptomatic neurosyphilis	Symptomatic neurosyphilis	2015	A50-64 Infections with a predominantly sexual mode of transmission	Miscellaneous bacterial infections	1	Tier 1	1		1	.			#REF!	#REF!	#REF!
A5210	A52	A521	1	Symptomatic neurosyphilis, unspecified	Symptomatic neurosyphilis, unspecified	2015	A50-64 Infections with a predominantly sexual mode of transmission	Miscellaneous bacterial infections	1	Tier 1	1		1	1			#REF!	#REF!	#REF!
A5211	A52	A521	1	Tabes dorsalis	Tabes dorsalis	2015	A50-64 Infections with a predominantly sexual mode of transmission	Miscellaneous bacterial infections	1	Tier 1	1		1	1			#REF!	#REF!	#REF!
A5212	A52	A521	1	Other cerebrospinal syphilis	Other cerebrospinal syphilis	2015	A50-64 Infections with a predominantly sexual mode of transmission	Miscellaneous bacterial infections	1	Tier 1	1		1	1			#REF!	#REF!	#REF!
A5213	A52	A521	1	Late syphilitic meningitis	Late syphilitic meningitis	2015	A50-64 Infections with a predominantly sexual mode of transmission	Miscellaneous bacterial infections	1	Tier 1	1		1	1			#REF!	#REF!	#REF!
A5214	A52	A521	1	Late syphilitic encephalitis	Late syphilitic encephalitis	2015	A50-64 Infections with a predominantly sexual mode of transmission	Miscellaneous bacterial infections	1	Tier 1	1		1	1			#REF!	#REF!	#REF!
A5215	A52	A521	1	Late syphilitic neuropathy	Late syphilitic neuropathy	2015	A50-64 Infections with a predominantly sexual mode of transmission	Miscellaneous bacterial infections	1	Tier 1	1		1	1			#REF!	#REF!	#REF!
A5216	A52	A521	1	Charcot's arthropathy (tabetic)	Charcot's arthropathy (tabetic)	2015	A50-64 Infections with a predominantly sexual mode of transmission	Miscellaneous bacterial infections	1	Tier 1	1		1	1			#REF!	#REF!	#REF!
A5217	A52	A521	1	General paresis	General paresis	2015	A50-64 Infections with a predominantly sexual mode of transmission	Miscellaneous bacterial infections	1	Tier 1	1		1	1			#REF!	#REF!	#REF!
A5219	A52	A521	1	Other symptomatic neurosyphilis	Other symptomatic neurosyphilis	2015	A50-64 Infections with a predominantly sexual mode of transmission	Miscellaneous bacterial infections	1	Tier 1	1		1	1			#REF!	#REF!	#REF!
A522	A52	A522	1	Asymptomatic neurosyphilis	Asymptomatic neurosyphilis	2015	A50-64 Infections with a predominantly sexual mode of transmission	Miscellaneous bacterial infections	1	Tier 1	1		1	1			#REF!	#REF!	#REF!
A523	A52	A523	1	Neurosyphilis, unspecified	Neurosyphilis, unspecified	2015	A50-64 Infections with a predominantly sexual mode of transmission	Miscellaneous bacterial infections	1	Tier 1	1		1	1			#REF!	#REF!	#REF!
A527	A52	A527	0	Other symptomatic late syphilis	Other symptomatic late syphilis	2015	A50-64 Infections with a predominantly sexual mode of transmission	Miscellaneous bacterial infections	1	Tier 1	1		1	.			#REF!	#REF!	#REF!
A5271	A52	A527	1	Late syphilitic oculopathy	Late syphilitic oculopathy	2015	A50-64 Infections with a predominantly sexual mode of transmission	Miscellaneous bacterial infections	1	Tier 1	1		1	1			#REF!	#REF!	#REF!
A5272	A52	A527	1	Syphilis of lung and bronchus	Syphilis of lung and bronchus	2015	A50-64 Infections with a predominantly sexual mode of transmission	Miscellaneous bacterial infections	1	Tier 1	1		1	1			#REF!	#REF!	#REF!
A5273	A52	A527	1	Symptomatic late syphilis of other respiratory organs	Symptomatic late syphilis of other respiratory organs	2015	A50-64 Infections with a predominantly sexual mode of transmission	Miscellaneous bacterial infections	1	Tier 1	1		1	1			#REF!	#REF!	#REF!
A5274	A52	A527	1	Syphilis of liver and other viscera	Syphilis of liver and other viscera	2015	A50-64 Infections with a predominantly sexual mode of transmission	Miscellaneous bacterial infections	1	Tier 1	1		1	1			#REF!	#REF!	#REF!
A5275	A52	A527	1	Syphilis of kidney and ureter	Syphilis of kidney and ureter	2015	A50-64 Infections with a predominantly sexual mode of transmission	Miscellaneous bacterial infections	1	Tier 1	1		1	1			#REF!	#REF!	#REF!
A5276	A52	A527	1	Other genitourinary symptomatic late syphilis	Other genitourinary symptomatic late syphilis	2015	A50-64 Infections with a predominantly sexual mode of transmission	Miscellaneous bacterial infections	1	Tier 1	1		1	1			#REF!	#REF!	#REF!
A5277	A52	A527	1	Syphilis of bone and joint	Syphilis of bone and joint	2015	A50-64 Infections with a predominantly sexual mode of transmission	Miscellaneous bacterial infections	1	Tier 1	1		1	1			#REF!	#REF!	#REF!
A5278	A52	A527	1	Syphilis of other musculoskeletal tissue	Syphilis of other musculoskeletal tissue	2015	A50-64 Infections with a predominantly sexual mode of transmission	Miscellaneous bacterial infections	1	Tier 1	1		1	1			#REF!	#REF!	#REF!
A5279	A52	A527	1	Other symptomatic late syphilis	Other symptomatic late syphilis	2015	A50-64 Infections with a predominantly sexual mode of transmission	Miscellaneous bacterial infections	1	Tier 1	1		1	1			#REF!	#REF!	#REF!
A528	A52	A528	1	Late syphilis, latent	Late syphilis, latent	2015	A50-64 Infections with a predominantly sexual mode of transmission	Miscellaneous bacterial infections	1	Tier 1	1		1	1			#REF!	#REF!	#REF!
A529	A52	A529	1	Late syphilis, unspecified	Late syphilis, unspecified	2015	A50-64 Infections with a predominantly sexual mode of transmission	Miscellaneous bacterial infections	1	Tier 1	1		1	1			#REF!	#REF!	#REF!
A53	A53	A53	0	Other and unspecified syphilis	Other and unspecified syphilis	2015	A50-64 Infections with a predominantly sexual mode of transmission	Miscellaneous bacterial infections	1	Tier 1	1		1	.			#REF!	#REF!	#REF!
A530	A53	A530	1	Latent syphilis, unspecified as early or late	Latent syphilis, unspecified as early or late	2015	A50-64 Infections with a predominantly sexual mode of transmission	Miscellaneous bacterial infections	1	Tier 1	1		1	1			#REF!	#REF!	#REF!
A539	A53	A539	1	Syphilis, unspecified	Syphilis, unspecified	2015	A50-64 Infections with a predominantly sexual mode of transmission	Miscellaneous bacterial infections	1	Tier 1	1		1	1			#REF!	#REF!	#REF!
A54	A54	A54	0	Gonococcal infection	Gonococcal infection	2015	A50-64 Infections with a predominantly sexual mode of transmission	Miscellaneous bacterial infections	1	Tier 1	1		1	.			#REF!	#REF!	#REF!
A540	A54	A540	0	Gonocl infct of low GU tract w/o periureth or acc glnd abcs	Gonococcal infection of lower genitourinary tract without periurethral or accessory gland abscess	2015	A50-64 Infections with a predominantly sexual mode of transmission	Miscellaneous bacterial infections	1	Tier 1	1		1	.			#REF!	#REF!	#REF!
A5400	A54	A540	1	Gonococcal infection of lower genitourinary tract, unsp	Gonococcal infection of lower genitourinary tract, unspecified	2015	A50-64 Infections with a predominantly sexual mode of transmission	Miscellaneous bacterial infections	1	Tier 1	1		1	1			#REF!	#REF!	#REF!
A5401	A54	A540	1	Gonococcal cystitis and urethritis, unspecified	Gonococcal cystitis and urethritis, unspecified	2015	A50-64 Infections with a predominantly sexual mode of transmission	Miscellaneous bacterial infections	1	Tier 1	1		1	1			#REF!	#REF!	#REF!
A5402	A54	A540	1	Gonococcal vulvovaginitis, unspecified	Gonococcal vulvovaginitis, unspecified	2015	A50-64 Infections with a predominantly sexual mode of transmission	Miscellaneous bacterial infections	1	Tier 1	1		1	1			#REF!	#REF!	#REF!
A5403	A54	A540	1	Gonococcal cervicitis, unspecified	Gonococcal cervicitis, unspecified	2015	A50-64 Infections with a predominantly sexual mode of transmission	Miscellaneous bacterial infections	1	Tier 1	1		1	1			#REF!	#REF!	#REF!
A5409	A54	A540	1	Other gonococcal infection of lower genitourinary tract	Other gonococcal infection of lower genitourinary tract	2015	A50-64 Infections with a predominantly sexual mode of transmission	Miscellaneous bacterial infections	1	Tier 1	1		1	1			#REF!	#REF!	#REF!
A541	A54	A541	1	Gonocl infct of lower GU tract w periureth and acc glnd abcs	Gonococcal infection of lower genitourinary tract with periurethral and accessory gland abscess	2015	A50-64 Infections with a predominantly sexual mode of transmission	Miscellaneous bacterial infections	1	Tier 1	1		1	1			#REF!	#REF!	#REF!
A542	A54	A542	0	Gonococcal pelviperitonitis and oth gonococcal GU infection	Gonococcal pelviperitonitis and other gonococcal genitourinary infection	2015	A50-64 Infections with a predominantly sexual mode of transmission	Miscellaneous bacterial infections	1	Tier 1	1		1	.			#REF!	#REF!	#REF!
A5421	A54	A542	1	Gonococcal infection of kidney and ureter	Gonococcal infection of kidney and ureter	2015	A50-64 Infections with a predominantly sexual mode of transmission	Miscellaneous bacterial infections	1	Tier 1	1		1	1			#REF!	#REF!	#REF!
A5422	A54	A542	1	Gonococcal prostatitis	Gonococcal prostatitis	2015	A50-64 Infections with a predominantly sexual mode of transmission	Miscellaneous bacterial infections	1	Tier 1	1		1	1			#REF!	#REF!	#REF!
A5423	A54	A542	1	Gonococcal infection of other male genital organs	Gonococcal infection of other male genital organs	2015	A50-64 Infections with a predominantly sexual mode of transmission	Miscellaneous bacterial infections	1	Tier 1	1		1	1			#REF!	#REF!	#REF!
A5424	A54	A542	1	Gonococcal female pelvic inflammatory disease	Gonococcal female pelvic inflammatory disease	2015	A50-64 Infections with a predominantly sexual mode of transmission	Miscellaneous bacterial infections	1	Tier 1	1		1	1			#REF!	#REF!	#REF!
A5429	A54	A542	1	Other gonococcal genitourinary infections	Other gonococcal genitourinary infections	2015	A50-64 Infections with a predominantly sexual mode of transmission	Miscellaneous bacterial infections	1	Tier 1	1		1	1			#REF!	#REF!	#REF!
A543	A54	A543	0	Gonococcal infection of eye	Gonococcal infection of eye	2015	A50-64 Infections with a predominantly sexual mode of transmission	Miscellaneous bacterial infections	1	Tier 1	1		1	.			#REF!	#REF!	#REF!
A5430	A54	A543	1	Gonococcal infection of eye, unspecified	Gonococcal infection of eye, unspecified	2015	A50-64 Infections with a predominantly sexual mode of transmission	Miscellaneous bacterial infections	1	Tier 1	1		1	1			#REF!	#REF!	#REF!
A5431	A54	A543	1	Gonococcal conjunctivitis	Gonococcal conjunctivitis	2015	A50-64 Infections with a predominantly sexual mode of transmission	Miscellaneous bacterial infections	1	Tier 1	1		1	1			#REF!	#REF!	#REF!
A5432	A54	A543	1	Gonococcal iridocyclitis	Gonococcal iridocyclitis	2015	A50-64 Infections with a predominantly sexual mode of transmission	Miscellaneous bacterial infections	1	Tier 1	1		1	1			#REF!	#REF!	#REF!
A5433	A54	A543	1	Gonococcal keratitis	Gonococcal keratitis	2015	A50-64 Infections with a predominantly sexual mode of transmission	Miscellaneous bacterial infections	1	Tier 1	1		1	1			#REF!	#REF!	#REF!
A5439	A54	A543	1	Other gonococcal eye infection	Other gonococcal eye infection	2015	A50-64 Infections with a predominantly sexual mode of transmission	Miscellaneous bacterial infections	1	Tier 1	1		1	1			#REF!	#REF!	#REF!
A544	A54	A544	0	Gonococcal infection of musculoskeletal system	Gonococcal infection of musculoskeletal system	2015	A50-64 Infections with a predominantly sexual mode of transmission	Miscellaneous bacterial infections	1	Tier 1	1		1	.			#REF!	#REF!	#REF!
A5440	A54	A544	1	Gonococcal infection of musculoskeletal system, unspecified	Gonococcal infection of musculoskeletal system, unspecified	2015	A50-64 Infections with a predominantly sexual mode of transmission	Miscellaneous bacterial infections	1	Tier 1	1		1	1			#REF!	#REF!	#REF!
A5441	A54	A544	1	Gonococcal spondylopathy	Gonococcal spondylopathy	2015	A50-64 Infections with a predominantly sexual mode of transmission	Miscellaneous bacterial infections	1	Tier 1	1		1	1			#REF!	#REF!	#REF!
A5442	A54	A544	1	Gonococcal arthritis	Gonococcal arthritis	2015	A50-64 Infections with a predominantly sexual mode of transmission	Miscellaneous bacterial infections	1	Tier 1	1		1	1			#REF!	#REF!	#REF!
A5443	A54	A544	1	Gonococcal osteomyelitis	Gonococcal osteomyelitis	2015	A50-64 Infections with a predominantly sexual mode of transmission	Miscellaneous bacterial infections	1	Tier 1	1		1	1			#REF!	#REF!	#REF!
A5449	A54	A544	1	Gonococcal infection of other musculoskeletal tissue	Gonococcal infection of other musculoskeletal tissue	2015	A50-64 Infections with a predominantly sexual mode of transmission	Miscellaneous bacterial infections	1	Tier 1	1		1	1			#REF!	#REF!	#REF!
A545	A54	A545	1	Gonococcal pharyngitis	Gonococcal pharyngitis	2015	A50-64 Infections with a predominantly sexual mode of transmission	Miscellaneous bacterial infections	1	Tier 1	1		1	1			#REF!	#REF!	#REF!
A546	A54	A546	1	Gonococcal infection of anus and rectum	Gonococcal infection of anus and rectum	2015	A50-64 Infections with a predominantly sexual mode of transmission	Miscellaneous bacterial infections	1	Tier 1	1		1	1			#REF!	#REF!	#REF!
A548	A54	A548	0	Other gonococcal infections	Other gonococcal infections	2015	A50-64 Infections with a predominantly sexual mode of transmission	Miscellaneous bacterial infections	1	Tier 1	1		1	.			#REF!	#REF!	#REF!
A5481	A54	A548	1	Gonococcal meningitis	Gonococcal meningitis	2015	A50-64 Infections with a predominantly sexual mode of transmission	Miscellaneous bacterial infections	1	Tier 1	1		1	1			#REF!	#REF!	#REF!
A5482	A54	A548	1	Gonococcal brain abscess	Gonococcal brain abscess	2015	A50-64 Infections with a predominantly sexual mode of transmission	Miscellaneous bacterial infections	1	Tier 1	1		1	1			#REF!	#REF!	#REF!
A5483	A54	A548	1	Gonococcal heart infection	Gonococcal heart infection	2015	A50-64 Infections with a predominantly sexual mode of transmission	Miscellaneous bacterial infections	1	Tier 1	1		1	1			#REF!	#REF!	#REF!
A5484	A54	A548	1	Gonococcal pneumonia	Gonococcal pneumonia	2015	A50-64 Infections with a predominantly sexual mode of transmission	Miscellaneous bacterial infections	1	Tier 1	1		1	1			#REF!	#REF!	#REF!
A5485	A54	A548	1	Gonococcal peritonitis	Gonococcal peritonitis	2015	A50-64 Infections with a predominantly sexual mode of transmission	Miscellaneous bacterial infections	1	Tier 1	1		1	1			#REF!	#REF!	#REF!
A5486	A54	A548	1	Gonococcal sepsis	Gonococcal sepsis	2015	A50-64 Infections with a predominantly sexual mode of transmission	Miscellaneous bacterial infections	1	Tier 1	1		1	1			#REF!	#REF!	#REF!
A5489	A54	A548	1	Other gonococcal infections	Other gonococcal infections	2015	A50-64 Infections with a predominantly sexual mode of transmission	Miscellaneous bacterial infections	1	Tier 1	1		1	1			#REF!	#REF!	#REF!
A549	A54	A549	1	Gonococcal infection, unspecified	Gonococcal infection, unspecified	2015	A50-64 Infections with a predominantly sexual mode of transmission	Miscellaneous bacterial infections	1	Tier 1	1		1	1			#REF!	#REF!	#REF!
A55	A55	A55	1	Chlamydial lymphogranuloma (venereum)	Chlamydial lymphogranuloma (venereum)	2015	A50-64 Infections with a predominantly sexual mode of transmission	Miscellaneous bacterial infections	1	Tier 1	1		1	1			#REF!	#REF!	#REF!
A56	A56	A56	0	Other sexually transmitted chlamydial diseases	Other sexually transmitted chlamydial diseases	2015	A50-64 Infections with a predominantly sexual mode of transmission	Miscellaneous bacterial infections	1	Tier 1	1		1	.			#REF!	#REF!	#REF!
A560	A56	A560	0	Chlamydial infection of lower genitourinary tract	Chlamydial infection of lower genitourinary tract	2015	A50-64 Infections with a predominantly sexual mode of transmission	Miscellaneous bacterial infections	1	Tier 1	1		1	.			#REF!	#REF!	#REF!
A5600	A56	A560	1	Chlamydial infection of lower genitourinary tract, unsp	Chlamydial infection of lower genitourinary tract, unspecified	2015	A50-64 Infections with a predominantly sexual mode of transmission	Miscellaneous bacterial infections	1	Tier 1	1		1	1			#REF!	#REF!	#REF!
A5601	A56	A560	1	Chlamydial cystitis and urethritis	Chlamydial cystitis and urethritis	2015	A50-64 Infections with a predominantly sexual mode of transmission	Miscellaneous bacterial infections	1	Tier 1	1		1	1			#REF!	#REF!	#REF!
A5602	A56	A560	1	Chlamydial vulvovaginitis	Chlamydial vulvovaginitis	2015	A50-64 Infections with a predominantly sexual mode of transmission	Miscellaneous bacterial infections	1	Tier 1	1		1	1			#REF!	#REF!	#REF!
A5609	A56	A560	1	Other chlamydial infection of lower genitourinary tract	Other chlamydial infection of lower genitourinary tract	2015	A50-64 Infections with a predominantly sexual mode of transmission	Miscellaneous bacterial infections	1	Tier 1	1		1	1			#REF!	#REF!	#REF!
A561	A56	A561	0	Chlamydial infection of pelviperitoneum and oth GU organs	Chlamydial infection of pelviperitoneum and other genitourinary organs	2015	A50-64 Infections with a predominantly sexual mode of transmission	Miscellaneous bacterial infections	1	Tier 1	1		1	.			#REF!	#REF!	#REF!
A5611	A56	A561	1	Chlamydial female pelvic inflammatory disease	Chlamydial female pelvic inflammatory disease	2015	A50-64 Infections with a predominantly sexual mode of transmission	Miscellaneous bacterial infections	1	Tier 1	1		1	1			#REF!	#REF!	#REF!
A5619	A56	A561	1	Other chlamydial genitourinary infection	Other chlamydial genitourinary infection	2015	A50-64 Infections with a predominantly sexual mode of transmission	Miscellaneous bacterial infections	1	Tier 1	1		1	1			#REF!	#REF!	#REF!
A562	A56	A562	1	Chlamydial infection of genitourinary tract, unspecified	Chlamydial infection of genitourinary tract, unspecified	2015	A50-64 Infections with a predominantly sexual mode of transmission	Miscellaneous bacterial infections	1	Tier 1	1		1	1			#REF!	#REF!	#REF!
A563	A56	A563	1	Chlamydial infection of anus and rectum	Chlamydial infection of anus and rectum	2015	A50-64 Infections with a predominantly sexual mode of transmission	Miscellaneous bacterial infections	1	Tier 1	1		1	1			#REF!	#REF!	#REF!
A564	A56	A564	1	Chlamydial infection of pharynx	Chlamydial infection of pharynx	2015	A50-64 Infections with a predominantly sexual mode of transmission	Miscellaneous bacterial infections	1	Tier 1	1		1	1			#REF!	#REF!	#REF!
A568	A56	A568	1	Sexually transmitted chlamydial infection of other sites	Sexually transmitted chlamydial infection of other sites	2015	A50-64 Infections with a predominantly sexual mode of transmission	Miscellaneous bacterial infections	1	Tier 1	1		1	1			#REF!	#REF!	#REF!
A57	A57	A57	1	Chancroid	Chancroid	2015	A50-64 Infections with a predominantly sexual mode of transmission	Miscellaneous bacterial infections	1	Tier 1	1		1	1			#REF!	#REF!	#REF!
A58	A58	A58	1	Granuloma inguinale	Granuloma inguinale	2015	A50-64 Infections with a predominantly sexual mode of transmission	Miscellaneous bacterial infections	1	Tier 1	1		1	1			#REF!	#REF!	#REF!
A59	A59	A59	0	Trichomoniasis	Trichomoniasis	2015	A50-64 Infections with a predominantly sexual mode of transmission	Miscellaneous bacterial infections	1	Tier 1	1		1	.			#REF!	#REF!	#REF!
A590	A59	A590	0	Urogenital trichomoniasis	Urogenital trichomoniasis	2015	A50-64 Infections with a predominantly sexual mode of transmission	Miscellaneous bacterial infections	1	Tier 1	1		1	.			#REF!	#REF!	#REF!
A5900	A59	A590	1	Urogenital trichomoniasis, unspecified	Urogenital trichomoniasis, unspecified	2015	A50-64 Infections with a predominantly sexual mode of transmission	Miscellaneous bacterial infections	1	Tier 1	1		1	1			#REF!	#REF!	#REF!
A5901	A59	A590	1	Trichomonal vulvovaginitis	Trichomonal vulvovaginitis	2015	A50-64 Infections with a predominantly sexual mode of transmission	Miscellaneous bacterial infections	1	Tier 1	1		1	1			#REF!	#REF!	#REF!
A5902	A59	A590	1	Trichomonal prostatitis	Trichomonal prostatitis	2015	A50-64 Infections with a predominantly sexual mode of transmission	Miscellaneous bacterial infections	1	Tier 1	1		1	1			#REF!	#REF!	#REF!
A5903	A59	A590	1	Trichomonal cystitis and urethritis	Trichomonal cystitis and urethritis	2015	A50-64 Infections with a predominantly sexual mode of transmission	Miscellaneous bacterial infections	1	Tier 1	1		1	1			#REF!	#REF!	#REF!
A5909	A59	A590	1	Other urogenital trichomoniasis	Other urogenital trichomoniasis	2015	A50-64 Infections with a predominantly sexual mode of transmission	Miscellaneous bacterial infections	1	Tier 1	1		1	1			#REF!	#REF!	#REF!
A598	A59	A598	1	Trichomoniasis of other sites	Trichomoniasis of other sites	2015	A50-64 Infections with a predominantly sexual mode of transmission	Miscellaneous bacterial infections	1	Tier 1	1		1	1			#REF!	#REF!	#REF!
A599	A59	A599	1	Trichomoniasis, unspecified	Trichomoniasis, unspecified	2015	A50-64 Infections with a predominantly sexual mode of transmission	Miscellaneous bacterial infections	1	Tier 1	1		1	1			#REF!	#REF!	#REF!
A60	A60	A60	0	Anogenital herpesviral [herpes simplex] infections	Anogenital herpesviral [herpes simplex] infections	2015	A50-64 Infections with a predominantly sexual mode of transmission	Miscellaneous other infections	15	Tier 3	3		1	.			#REF!	#REF!	#REF!
A600	A60	A600	0	Herpesviral infection of genitalia and urogenital tract	Herpesviral infection of genitalia and urogenital tract	2015	A50-64 Infections with a predominantly sexual mode of transmission	Miscellaneous other infections	15	Tier 3	3		1	.			#REF!	#REF!	#REF!
A6000	A60	A600	1	Herpesviral infection of urogenital system, unspecified	Herpesviral infection of urogenital system, unspecified	2015	A50-64 Infections with a predominantly sexual mode of transmission	Miscellaneous other infections	15	Tier 3	3		1	1			#REF!	#REF!	#REF!
A6001	A60	A600	1	Herpesviral infection of penis	Herpesviral infection of penis	2015	A50-64 Infections with a predominantly sexual mode of transmission	Miscellaneous other infections	15	Tier 3	3		1	1			#REF!	#REF!	#REF!
A6002	A60	A600	1	Herpesviral infection of other male genital organs	Herpesviral infection of other male genital organs	2015	A50-64 Infections with a predominantly sexual mode of transmission	Miscellaneous other infections	15	Tier 3	3		1	1			#REF!	#REF!	#REF!
A6003	A60	A600	1	Herpesviral cervicitis	Herpesviral cervicitis	2015	A50-64 Infections with a predominantly sexual mode of transmission	Miscellaneous other infections	15	Tier 3	3		1	1			#REF!	#REF!	#REF!
A6004	A60	A600	1	Herpesviral vulvovaginitis	Herpesviral vulvovaginitis	2015	A50-64 Infections with a predominantly sexual mode of transmission	Miscellaneous other infections	15	Tier 3	3		1	1			#REF!	#REF!	#REF!
A6009	A60	A600	1	Herpesviral infection of other urogenital tract	Herpesviral infection of other urogenital tract	2015	A50-64 Infections with a predominantly sexual mode of transmission	Miscellaneous other infections	15	Tier 3	3		1	1			#REF!	#REF!	#REF!
A601	A60	A601	1	Herpesviral infection of perianal skin and rectum	Herpesviral infection of perianal skin and rectum	2015	A50-64 Infections with a predominantly sexual mode of transmission	Miscellaneous other infections	15	Tier 3	3		1	1			#REF!	#REF!	#REF!
A609	A60	A609	1	Anogenital herpesviral infection, unspecified	Anogenital herpesviral infection, unspecified	2015	A50-64 Infections with a predominantly sexual mode of transmission	Miscellaneous other infections	15	Tier 3	3		1	1			#REF!	#REF!	#REF!
A63	A63	A63	0	Oth predominantly sexually transmitted diseases, NEC	Other predominantly sexually transmitted diseases, not elsewhere classified	2015	A50-64 Infections with a predominantly sexual mode of transmission	Miscellaneous bacterial infections	1	Tier 1	1		1	.			#REF!	#REF!	#REF!	N
A630	A63	A630	1	Anogenital (venereal) warts	Anogenital (venereal) warts	2015	A50-64 Infections with a predominantly sexual mode of transmission	Miscellaneous other infections	15	Tier 3	3		1	1			#REF!	#REF!	#REF!
A638	A63	A638	1	Other specified predominantly sexually transmitted diseases	Other specified predominantly sexually transmitted diseases	2015	A50-64 Infections with a predominantly sexual mode of transmission	Miscellaneous bacterial infections	1	Tier 1	1		1	1			#REF!	#REF!	#REF!
A64	A64	A64	1	Unspecified sexually transmitted disease	Unspecified sexually transmitted disease	2015	A50-64 Infections with a predominantly sexual mode of transmission	Miscellaneous bacterial infections	1	Tier 1	1		1	1			#REF!	#REF!	#REF!
A65	A65	A65	1	Nonvenereal syphilis	Nonvenereal syphilis	2015	A65-A69 Other spirochetal diseases	Miscellaneous bacterial infections	1	Tier 1	1		1	1			#REF!	#REF!	#REF!
A66	A66	A66	0	Yaws	Yaws	2015	A65-A69 Other spirochetal diseases	Miscellaneous bacterial infections	1	Tier 1	1		1	.			#REF!	#REF!	#REF!
A660	A66	A660	1	Initial lesions of yaws	Initial lesions of yaws	2015	A65-A69 Other spirochetal diseases	Miscellaneous bacterial infections	1	Tier 1	1		1	1			#REF!	#REF!	#REF!
A661	A66	A661	1	Multiple papillomata and wet crab yaws	Multiple papillomata and wet crab yaws	2015	A65-A69 Other spirochetal diseases	Miscellaneous bacterial infections	1	Tier 1	1		1	1			#REF!	#REF!	#REF!
A662	A66	A662	1	Other early skin lesions of yaws	Other early skin lesions of yaws	2015	A65-A69 Other spirochetal diseases	Miscellaneous bacterial infections	1	Tier 1	1		1	1			#REF!	#REF!	#REF!
A663	A66	A663	1	Hyperkeratosis of yaws	Hyperkeratosis of yaws	2015	A65-A69 Other spirochetal diseases	Miscellaneous bacterial infections	1	Tier 1	1		1	1			#REF!	#REF!	#REF!
A664	A66	A664	1	Gummata and ulcers of yaws	Gummata and ulcers of yaws	2015	A65-A69 Other spirochetal diseases	Miscellaneous bacterial infections	1	Tier 1	1		1	1			#REF!	#REF!	#REF!
A665	A66	A665	1	Gangosa	Gangosa	2015	A65-A69 Other spirochetal diseases	Miscellaneous bacterial infections	1	Tier 1	1		1	1			#REF!	#REF!	#REF!
A666	A66	A666	1	Bone and joint lesions of yaws	Bone and joint lesions of yaws	2015	A65-A69 Other spirochetal diseases	Miscellaneous bacterial infections	1	Tier 1	1		1	1			#REF!	#REF!	#REF!
A667	A66	A667	1	Other manifestations of yaws	Other manifestations of yaws	2015	A65-A69 Other spirochetal diseases	Miscellaneous bacterial infections	1	Tier 1	1		1	1			#REF!	#REF!	#REF!
A668	A66	A668	1	Latent yaws	Latent yaws	2015	A65-A69 Other spirochetal diseases	Miscellaneous bacterial infections	1	Tier 1	1		1	1			#REF!	#REF!	#REF!
A669	A66	A669	1	Yaws, unspecified	Yaws, unspecified	2015	A65-A69 Other spirochetal diseases	Miscellaneous bacterial infections	1	Tier 1	1		1	1			#REF!	#REF!	#REF!
A67	A67	A67	0	Pinta [carate]	Pinta [carate]	2015	A65-A69 Other spirochetal diseases	Skin/cutaneous/mucosal infections	9	Tier 2	2		1	.			#REF!	#REF!	#REF!
A670	A67	A670	1	Primary lesions of pinta	Primary lesions of pinta	2015	A65-A69 Other spirochetal diseases	Skin/cutaneous/mucosal infections	9	Tier 2	2		1	1			#REF!	#REF!	#REF!
A671	A67	A671	1	Intermediate lesions of pinta	Intermediate lesions of pinta	2015	A65-A69 Other spirochetal diseases	Skin/cutaneous/mucosal infections	9	Tier 2	2		1	1			#REF!	#REF!	#REF!
A672	A67	A672	1	Late lesions of pinta	Late lesions of pinta	2015	A65-A69 Other spirochetal diseases	Skin/cutaneous/mucosal infections	9	Tier 2	2		1	1			#REF!	#REF!	#REF!
A673	A67	A673	1	Mixed lesions of pinta	Mixed lesions of pinta	2015	A65-A69 Other spirochetal diseases	Skin/cutaneous/mucosal infections	9	Tier 2	2		1	1			#REF!	#REF!	#REF!
A679	A67	A679	1	Pinta, unspecified	Pinta, unspecified	2015	A65-A69 Other spirochetal diseases	Skin/cutaneous/mucosal infections	9	Tier 2	2		1	1			#REF!	#REF!	#REF!
A68	A68	A68	0	Relapsing fevers	Relapsing fevers	2015	A65-A69 Other spirochetal diseases	Miscellaneous bacterial infections	1	Tier 1	1		1	.			#REF!	#REF!	#REF!
A680	A68	A680	1	Louse-borne relapsing fever	Louse-borne relapsing fever	2015	A65-A69 Other spirochetal diseases	Miscellaneous bacterial infections	1	Tier 1	1		1	1			#REF!	#REF!	#REF!
A681	A68	A681	1	Tick-borne relapsing fever	Tick-borne relapsing fever	2015	A65-A69 Other spirochetal diseases	Miscellaneous bacterial infections	1	Tier 1	1		1	1			#REF!	#REF!	#REF!
A689	A68	A689	1	Relapsing fever, unspecified	Relapsing fever, unspecified	2015	A65-A69 Other spirochetal diseases	Miscellaneous bacterial infections	1	Tier 1	1		1	1			#REF!	#REF!	#REF!
A69	A69	A69	0	Other spirochetal infections	Other spirochetal infections	2015	A65-A69 Other spirochetal diseases	Miscellaneous bacterial infections	1	Tier 1	1		1	.			#REF!	#REF!	#REF!
A690	A69	A690	1	Necrotizing ulcerative stomatitis	Necrotizing ulcerative stomatitis	2015	A65-A69 Other spirochetal diseases	Miscellaneous bacterial infections	1	Tier 1	1		1	1			#REF!	#REF!	#REF!
A691	A69	A691	1	Other Vincent's infections	Other Vincent's infections	2015	A65-A69 Other spirochetal diseases	Miscellaneous bacterial infections	1	Tier 1	1		1	1			#REF!	#REF!	#REF!
A692	A69	A692	0	Lyme disease	Lyme disease	2015	A65-A69 Other spirochetal diseases	Miscellaneous bacterial infections	1	Tier 1	1		1	.			#REF!	#REF!	#REF!
A6920	A69	A692	1	Lyme disease, unspecified	Lyme disease, unspecified	2015	A65-A69 Other spirochetal diseases	Miscellaneous bacterial infections	1	Tier 1	1		1	1			#REF!	#REF!	#REF!
A6921	A69	A692	1	Meningitis due to Lyme disease	Meningitis due to Lyme disease	2015	A65-A69 Other spirochetal diseases	Miscellaneous bacterial infections	1	Tier 1	1		1	1			#REF!	#REF!	#REF!
A6922	A69	A692	1	Other neurologic disorders in Lyme disease	Other neurologic disorders in Lyme disease	2015	A65-A69 Other spirochetal diseases	Miscellaneous bacterial infections	1	Tier 1	1		1	1			#REF!	#REF!	#REF!
A6923	A69	A692	1	Arthritis due to Lyme disease	Arthritis due to Lyme disease	2015	A65-A69 Other spirochetal diseases	Miscellaneous bacterial infections	1	Tier 1	1		1	1			#REF!	#REF!	#REF!
A6929	A69	A692	1	Other conditions associated with Lyme disease	Other conditions associated with Lyme disease	2015	A65-A69 Other spirochetal diseases	Miscellaneous bacterial infections	1	Tier 1	1		1	1			#REF!	#REF!	#REF!
A698	A69	A698	1	Other specified spirochetal infections	Other specified spirochetal infections	2015	A65-A69 Other spirochetal diseases	Miscellaneous bacterial infections	1	Tier 1	1		1	1			#REF!	#REF!	#REF!
A699	A69	A699	1	Spirochetal infection, unspecified	Spirochetal infection, unspecified	2015	A65-A69 Other spirochetal diseases	Miscellaneous bacterial infections	1	Tier 1	1		1	1			#REF!	#REF!	#REF!
A70	A70	A70	1	Chlamydia psittaci infections	Chlamydia psittaci infections	2015	A70-A74 Other diseases caused by chlamydiae	Miscellaneous bacterial infections	1	Tier 1	1		1	1			#REF!	#REF!	#REF!
A71	A71	A71	0	Trachoma	Trachoma	2015	A70-A74 Other diseases caused by chlamydiae	Miscellaneous bacterial infections	1	Tier 1	1		1	.			#REF!	#REF!	#REF!
A710	A71	A710	1	Initial stage of trachoma	Initial stage of trachoma	2015	A70-A74 Other diseases caused by chlamydiae	Miscellaneous bacterial infections	1	Tier 1	1		1	1			#REF!	#REF!	#REF!
A711	A71	A711	1	Active stage of trachoma	Active stage of trachoma	2015	A70-A74 Other diseases caused by chlamydiae	Miscellaneous bacterial infections	1	Tier 1	1		1	1			#REF!	#REF!	#REF!
A719	A71	A719	1	Trachoma, unspecified	Trachoma, unspecified	2015	A70-A74 Other diseases caused by chlamydiae	Miscellaneous bacterial infections	1	Tier 1	1		1	1			#REF!	#REF!	#REF!
A74	A74	A74	0	Other diseases caused by chlamydiae	Other diseases caused by chlamydiae	2015	A70-A74 Other diseases caused by chlamydiae	Miscellaneous bacterial infections	1	Tier 1	1		1	.			#REF!	#REF!	#REF!
A740	A74	A740	1	Chlamydial conjunctivitis	Chlamydial conjunctivitis	2015	A70-A74 Other diseases caused by chlamydiae	Miscellaneous bacterial infections	1	Tier 1	1		1	1			#REF!	#REF!	#REF!
A748	A74	A748	0	Other chlamydial diseases	Other chlamydial diseases	2015	A70-A74 Other diseases caused by chlamydiae	Miscellaneous bacterial infections	1	Tier 1	1		1	.			#REF!	#REF!	#REF!
A7481	A74	A748	1	Chlamydial peritonitis	Chlamydial peritonitis	2015	A70-A74 Other diseases caused by chlamydiae	Miscellaneous bacterial infections	1	Tier 1	1		1	1			#REF!	#REF!	#REF!
A7489	A74	A748	1	Other chlamydial diseases	Other chlamydial diseases	2015	A70-A74 Other diseases caused by chlamydiae	Miscellaneous bacterial infections	1	Tier 1	1		1	1			#REF!	#REF!	#REF!
A749	A74	A749	1	Chlamydial infection, unspecified	Chlamydial infection, unspecified	2015	A70-A74 Other diseases caused by chlamydiae	Miscellaneous bacterial infections	1	Tier 1	1		1	1			#REF!	#REF!	#REF!
A75	A75	A75	0	Typhus fever	Typhus fever	2015	A75-A79 Rickettsioses	Miscellaneous bacterial infections	1	Tier 1	1		1	.			#REF!	#REF!	#REF!
A750	A75	A750	1	Epidemic louse-borne typhus fever d/t Rickettsia prowazekii	Epidemic louse-borne typhus fever due to Rickettsia prowazekii	2015	A75-A79 Rickettsioses	Miscellaneous bacterial infections	1	Tier 1	1		1	1			#REF!	#REF!	#REF!
A751	A75	A751	1	Recrudescent typhus [Brill's disease]	Recrudescent typhus [Brill's disease]	2015	A75-A79 Rickettsioses	Miscellaneous bacterial infections	1	Tier 1	1		1	1			#REF!	#REF!	#REF!
A752	A75	A752	1	Typhus fever due to Rickettsia typhi	Typhus fever due to Rickettsia typhi	2015	A75-A79 Rickettsioses	Miscellaneous bacterial infections	1	Tier 1	1		1	1			#REF!	#REF!	#REF!
A753	A75	A753	1	Typhus fever due to Rickettsia tsutsugamushi	Typhus fever due to Rickettsia tsutsugamushi	2015	A75-A79 Rickettsioses	Miscellaneous bacterial infections	1	Tier 1	1		1	1			#REF!	#REF!	#REF!
A759	A75	A759	1	Typhus fever, unspecified	Typhus fever, unspecified	2015	A75-A79 Rickettsioses	Miscellaneous bacterial infections	1	Tier 1	1		1	1			#REF!	#REF!	#REF!
A77	A77	A77	0	Spotted fever [tick-borne rickettsioses]	Spotted fever [tick-borne rickettsioses]	2015	A75-A79 Rickettsioses	Miscellaneous bacterial infections	1	Tier 1	1		1	.			#REF!	#REF!	#REF!
A770	A77	A770	1	Spotted fever due to Rickettsia rickettsii	Spotted fever due to Rickettsia rickettsii	2015	A75-A79 Rickettsioses	Miscellaneous bacterial infections	1	Tier 1	1		1	1			#REF!	#REF!	#REF!
A771	A77	A771	1	Spotted fever due to Rickettsia conorii	Spotted fever due to Rickettsia conorii	2015	A75-A79 Rickettsioses	Miscellaneous bacterial infections	1	Tier 1	1		1	1			#REF!	#REF!	#REF!
A772	A77	A772	1	Spotted fever due to Rickettsia siberica	Spotted fever due to Rickettsia siberica	2015	A75-A79 Rickettsioses	Miscellaneous bacterial infections	1	Tier 1	1		1	1			#REF!	#REF!	#REF!
A773	A77	A773	1	Spotted fever due to Rickettsia australis	Spotted fever due to Rickettsia australis	2015	A75-A79 Rickettsioses	Miscellaneous bacterial infections	1	Tier 1	1		1	1			#REF!	#REF!	#REF!
A774	A77	A774	0	Ehrlichiosis	Ehrlichiosis	2015	A75-A79 Rickettsioses	Miscellaneous bacterial infections	1	Tier 1	1		1	.			#REF!	#REF!	#REF!
A7740	A77	A774	1	Ehrlichiosis, unspecified	Ehrlichiosis, unspecified	2015	A75-A79 Rickettsioses	Miscellaneous bacterial infections	1	Tier 1	1		1	1			#REF!	#REF!	#REF!
A7741	A77	A774	1	Ehrlichiosis chafeensis [E. chafeensis]	Ehrlichiosis chafeensis [E. chafeensis]	2015	A75-A79 Rickettsioses	Miscellaneous bacterial infections	1	Tier 1	1		1	1			#REF!	#REF!	#REF!
A7749	A77	A774	1	Other ehrlichiosis	Other ehrlichiosis	2015	A75-A79 Rickettsioses	Miscellaneous bacterial infections	1	Tier 1	1		1	1			#REF!	#REF!	#REF!
A778	A77	A778	1	Other spotted fevers	Other spotted fevers	2015	A75-A79 Rickettsioses	Miscellaneous bacterial infections	1	Tier 1	1		1	1			#REF!	#REF!	#REF!
A779	A77	A779	1	Spotted fever, unspecified	Spotted fever, unspecified	2015	A75-A79 Rickettsioses	Miscellaneous bacterial infections	1	Tier 1	1		1	1			#REF!	#REF!	#REF!
A78	A78	A78	1	Q fever	Q fever	2015	A75-A79 Rickettsioses	Miscellaneous bacterial infections	1	Tier 1	1		1	1			#REF!	#REF!	#REF!
A79	A79	A79	0	Other rickettsioses	Other rickettsioses	2015	A75-A79 Rickettsioses	Miscellaneous bacterial infections	1	Tier 1	1		1	.			#REF!	#REF!	#REF!
A790	A79	A790	1	Trench fever	Trench fever	2015	A75-A79 Rickettsioses	Miscellaneous bacterial infections	1	Tier 1	1		1	1			#REF!	#REF!	#REF!
A791	A79	A791	1	Rickettsialpox due to Rickettsia akari	Rickettsialpox due to Rickettsia akari	2015	A75-A79 Rickettsioses	Miscellaneous bacterial infections	1	Tier 1	1		1	1			#REF!	#REF!	#REF!
A798	A79	A798	0	Other specified rickettsioses	Other specified rickettsioses	2015	A75-A79 Rickettsioses	Miscellaneous bacterial infections	1	Tier 1	1		1	.			#REF!	#REF!	#REF!
A7981	A79	A798	1	Rickettsiosis due to Ehrlichia sennetsu	Rickettsiosis due to Ehrlichia sennetsu	2015	A75-A79 Rickettsioses	Miscellaneous bacterial infections	1	Tier 1	1		1	1			#REF!	#REF!	#REF!
A7989	A79	A798	1	Other specified rickettsioses	Other specified rickettsioses	2015	A75-A79 Rickettsioses	Miscellaneous bacterial infections	1	Tier 1	1		1	1			#REF!	#REF!	#REF!
A799	A79	A799	1	Rickettsiosis, unspecified	Rickettsiosis, unspecified	2015	A75-A79 Rickettsioses	Miscellaneous bacterial infections	1	Tier 1	1		1	1			#REF!	#REF!	#REF!
A80	A80	A80	0	Acute poliomyelitis	Acute poliomyelitis	2015	A80-A89 Viral and prion infections of the central nervous system	Miscellaneous other infections	15	Tier 3	3		1	.			#REF!	#REF!	#REF!
A800	A80	A800	1	Acute paralytic poliomyelitis, vaccine-associated	Acute paralytic poliomyelitis, vaccine-associated	2015	A80-A89 Viral and prion infections of the central nervous system	Miscellaneous other infections	15	Tier 3	3		1	1			#REF!	#REF!	#REF!
A801	A80	A801	1	Acute paralytic poliomyelitis, wild virus, imported	Acute paralytic poliomyelitis, wild virus, imported	2015	A80-A89 Viral and prion infections of the central nervous system	Miscellaneous other infections	15	Tier 3	3		1	1			#REF!	#REF!	#REF!
A802	A80	A802	1	Acute paralytic poliomyelitis, wild virus, indigenous	Acute paralytic poliomyelitis, wild virus, indigenous	2015	A80-A89 Viral and prion infections of the central nervous system	Miscellaneous other infections	15	Tier 3	3		1	1			#REF!	#REF!	#REF!
A803	A80	A803	0	Acute paralytic poliomyelitis, other and unspecified	Acute paralytic poliomyelitis, other and unspecified	2015	A80-A89 Viral and prion infections of the central nervous system	Miscellaneous other infections	15	Tier 3	3		1	.			#REF!	#REF!	#REF!
A8030	A80	A803	1	Acute paralytic poliomyelitis, unspecified	Acute paralytic poliomyelitis, unspecified	2015	A80-A89 Viral and prion infections of the central nervous system	Miscellaneous other infections	15	Tier 3	3		1	1			#REF!	#REF!	#REF!
A8039	A80	A803	1	Other acute paralytic poliomyelitis	Other acute paralytic poliomyelitis	2015	A80-A89 Viral and prion infections of the central nervous system	Miscellaneous other infections	15	Tier 3	3		1	1			#REF!	#REF!	#REF!
A804	A80	A804	1	Acute nonparalytic poliomyelitis	Acute nonparalytic poliomyelitis	2015	A80-A89 Viral and prion infections of the central nervous system	Miscellaneous other infections	15	Tier 3	3		1	1			#REF!	#REF!	#REF!
A809	A80	A809	1	Acute poliomyelitis, unspecified	Acute poliomyelitis, unspecified	2015	A80-A89 Viral and prion infections of the central nervous system	Miscellaneous other infections	15	Tier 3	3		1	1			#REF!	#REF!	#REF!
A81	A81	A81	0	Atypical virus infections of central nervous system	Atypical virus infections of central nervous system	2015	A80-A89 Viral and prion infections of the central nervous system	Miscellaneous other infections	15	Tier 3	3		1	.			#REF!	#REF!	#REF!
A810	A81	A810	0	Creutzfeldt-Jakob disease	Creutzfeldt-Jakob disease	2015	A80-A89 Viral and prion infections of the central nervous system	Miscellaneous other infections	15	Tier 3	3		1	.			#REF!	#REF!	#REF!
A8100	A81	A810	1	Creutzfeldt-Jakob disease, unspecified	Creutzfeldt-Jakob disease, unspecified	2015	A80-A89 Viral and prion infections of the central nervous system	Miscellaneous other infections	15	Tier 3	3		1	1			#REF!	#REF!	#REF!
A8101	A81	A810	1	Variant Creutzfeldt-Jakob disease	Variant Creutzfeldt-Jakob disease	2015	A80-A89 Viral and prion infections of the central nervous system	Miscellaneous other infections	15	Tier 3	3		1	1			#REF!	#REF!	#REF!
A8109	A81	A810	1	Other Creutzfeldt-Jakob disease	Other Creutzfeldt-Jakob disease	2015	A80-A89 Viral and prion infections of the central nervous system	Miscellaneous other infections	15	Tier 3	3		1	1			#REF!	#REF!	#REF!
A811	A81	A811	1	Subacute sclerosing panencephalitis	Subacute sclerosing panencephalitis	2015	A80-A89 Viral and prion infections of the central nervous system	Miscellaneous other infections	15	Tier 3	3		1	1			#REF!	#REF!	#REF!
A812	A81	A812	1	Progressive multifocal leukoencephalopathy	Progressive multifocal leukoencephalopathy	2015	A80-A89 Viral and prion infections of the central nervous system	Miscellaneous other infections	15	Tier 3	3		1	1			#REF!	#REF!	#REF!
A818	A81	A818	0	Other atypical virus infections of central nervous system	Other atypical virus infections of central nervous system	2015	A80-A89 Viral and prion infections of the central nervous system	Miscellaneous other infections	15	Tier 3	3		1	.			#REF!	#REF!	#REF!
A8181	A81	A818	1	Kuru	Kuru	2015	A80-A89 Viral and prion infections of the central nervous system	Miscellaneous other infections	15	Tier 3	3		1	1			#REF!	#REF!	#REF!
A8182	A81	A818	1	Gerstmann-Straussler-Scheinker syndrome	Gerstmann-Straussler-Scheinker syndrome	2015	A80-A89 Viral and prion infections of the central nervous system	Miscellaneous other infections	15	Tier 3	3		1	1			#REF!	#REF!	#REF!
A8183	A81	A818	1	Fatal familial insomnia	Fatal familial insomnia	2015	A80-A89 Viral and prion infections of the central nervous system	Miscellaneous other infections	15	Tier 3	3		1	1			#REF!	#REF!	#REF!
A8189	A81	A818	1	Other atypical virus infections of central nervous system	Other atypical virus infections of central nervous system	2015	A80-A89 Viral and prion infections of the central nervous system	Miscellaneous other infections	15	Tier 3	3		1	1			#REF!	#REF!	#REF!
A819	A81	A819	1	Atypical virus infection of central nervous system, unsp	Atypical virus infection of central nervous system, unspecified	2015	A80-A89 Viral and prion infections of the central nervous system	Miscellaneous other infections	15	Tier 3	3		1	1			#REF!	#REF!	#REF!
A82	A82	A82	0	Rabies	Rabies	2015	A80-A89 Viral and prion infections of the central nervous system	Miscellaneous other infections	15	Tier 3	3		1	.			#REF!	#REF!	#REF!
A820	A82	A820	1	Sylvatic rabies	Sylvatic rabies	2015	A80-A89 Viral and prion infections of the central nervous system	Miscellaneous other infections	15	Tier 3	3		1	1			#REF!	#REF!	#REF!
A821	A82	A821	1	Urban rabies	Urban rabies	2015	A80-A89 Viral and prion infections of the central nervous system	Miscellaneous other infections	15	Tier 3	3		1	1			#REF!	#REF!	#REF!
A829	A82	A829	1	Rabies, unspecified	Rabies, unspecified	2015	A80-A89 Viral and prion infections of the central nervous system	Miscellaneous other infections	15	Tier 3	3		1	1			#REF!	#REF!	#REF!
A83	A83	A83	0	Mosquito-borne viral encephalitis	Mosquito-borne viral encephalitis	2015	A80-A89 Viral and prion infections of the central nervous system	Miscellaneous other infections	15	Tier 3	3		1	.			#REF!	#REF!	#REF!
A830	A83	A830	1	Japanese encephalitis	Japanese encephalitis	2015	A80-A89 Viral and prion infections of the central nervous system	Miscellaneous other infections	15	Tier 3	3		1	1			#REF!	#REF!	#REF!
A831	A83	A831	1	Western equine encephalitis	Western equine encephalitis	2015	A80-A89 Viral and prion infections of the central nervous system	Miscellaneous other infections	15	Tier 3	3		1	1			#REF!	#REF!	#REF!
A832	A83	A832	1	Eastern equine encephalitis	Eastern equine encephalitis	2015	A80-A89 Viral and prion infections of the central nervous system	Miscellaneous other infections	15	Tier 3	3		1	1			#REF!	#REF!	#REF!
A833	A83	A833	1	St Louis encephalitis	St Louis encephalitis	2015	A80-A89 Viral and prion infections of the central nervous system	Miscellaneous other infections	15	Tier 3	3		1	1			#REF!	#REF!	#REF!
A834	A83	A834	1	Australian encephalitis	Australian encephalitis	2015	A80-A89 Viral and prion infections of the central nervous system	Miscellaneous other infections	15	Tier 3	3		1	1			#REF!	#REF!	#REF!
A835	A83	A835	1	California encephalitis	California encephalitis	2015	A80-A89 Viral and prion infections of the central nervous system	Miscellaneous other infections	15	Tier 3	3		1	1			#REF!	#REF!	#REF!
A836	A83	A836	1	Rocio virus disease	Rocio virus disease	2015	A80-A89 Viral and prion infections of the central nervous system	Miscellaneous other infections	15	Tier 3	3		1	1			#REF!	#REF!	#REF!
A838	A83	A838	1	Other mosquito-borne viral encephalitis	Other mosquito-borne viral encephalitis	2015	A80-A89 Viral and prion infections of the central nervous system	Miscellaneous other infections	15	Tier 3	3		1	1			#REF!	#REF!	#REF!
A839	A83	A839	1	Mosquito-borne viral encephalitis, unspecified	Mosquito-borne viral encephalitis, unspecified	2015	A80-A89 Viral and prion infections of the central nervous system	Miscellaneous other infections	15	Tier 3	3		1	1			#REF!	#REF!	#REF!
A84	A84	A84	0	Tick-borne viral encephalitis	Tick-borne viral encephalitis	2015	A80-A89 Viral and prion infections of the central nervous system	Miscellaneous other infections	15	Tier 3	3		1	.			#REF!	#REF!	#REF!
A840	A84	A840	1	Far Eastern tick-borne encephalitis	Far Eastern tick-borne encephalitis [Russian spring-summer encephalitis]	2015	A80-A89 Viral and prion infections of the central nervous system	Miscellaneous other infections	15	Tier 3	3		1	1			#REF!	#REF!	#REF!
A841	A84	A841	1	Central European tick-borne encephalitis	Central European tick-borne encephalitis	2015	A80-A89 Viral and prion infections of the central nervous system	Miscellaneous other infections	15	Tier 3	3		1	1			#REF!	#REF!	#REF!
A848	A84	A848	1	Other tick-borne viral encephalitis	Other tick-borne viral encephalitis	2015	A80-A89 Viral and prion infections of the central nervous system	Miscellaneous other infections	15	Tier 3	3		1	1			#REF!	#REF!	#REF!
A849	A84	A849	1	Tick-borne viral encephalitis, unspecified	Tick-borne viral encephalitis, unspecified	2015	A80-A89 Viral and prion infections of the central nervous system	Miscellaneous other infections	15	Tier 3	3		1	1			#REF!	#REF!	#REF!
A85	A85	A85	0	Other viral encephalitis, not elsewhere classified	Other viral encephalitis, not elsewhere classified	2015	A80-A89 Viral and prion infections of the central nervous system	Miscellaneous other infections	15	Tier 3	3		1	.			#REF!	#REF!	#REF!
A850	A85	A850	1	Enteroviral encephalitis	Enteroviral encephalitis	2015	A80-A89 Viral and prion infections of the central nervous system	Miscellaneous other infections	15	Tier 3	3		1	1			#REF!	#REF!	#REF!
A851	A85	A851	1	Adenoviral encephalitis	Adenoviral encephalitis	2015	A80-A89 Viral and prion infections of the central nervous system	Miscellaneous other infections	15	Tier 3	3		1	1			#REF!	#REF!	#REF!
A852	A85	A852	1	Arthropod-borne viral encephalitis, unspecified	Arthropod-borne viral encephalitis, unspecified	2015	A80-A89 Viral and prion infections of the central nervous system	Miscellaneous other infections	15	Tier 3	3		1	1			#REF!	#REF!	#REF!
A858	A85	A858	1	Other specified viral encephalitis	Other specified viral encephalitis	2015	A80-A89 Viral and prion infections of the central nervous system	Miscellaneous other infections	15	Tier 3	3		1	1			#REF!	#REF!	#REF!
A86	A86	A86	1	Unspecified viral encephalitis	Unspecified viral encephalitis	2015	A80-A89 Viral and prion infections of the central nervous system	Miscellaneous other infections	15	Tier 3	3		1	1			#REF!	#REF!	#REF!
A87	A87	A87	0	Viral meningitis	Viral meningitis	2015	A80-A89 Viral and prion infections of the central nervous system	Miscellaneous other infections	15	Tier 3	3		1	.			#REF!	#REF!	#REF!
A870	A87	A870	1	Enteroviral meningitis	Enteroviral meningitis	2015	A80-A89 Viral and prion infections of the central nervous system	Miscellaneous other infections	15	Tier 3	3		1	1			#REF!	#REF!	#REF!
A871	A87	A871	1	Adenoviral meningitis	Adenoviral meningitis	2015	A80-A89 Viral and prion infections of the central nervous system	Miscellaneous other infections	15	Tier 3	3		1	1			#REF!	#REF!	#REF!
A872	A87	A872	1	Lymphocytic choriomeningitis	Lymphocytic choriomeningitis	2015	A80-A89 Viral and prion infections of the central nervous system	Miscellaneous other infections	15	Tier 3	3		1	1			#REF!	#REF!	#REF!
A878	A87	A878	1	Other viral meningitis	Other viral meningitis	2015	A80-A89 Viral and prion infections of the central nervous system	Miscellaneous other infections	15	Tier 3	3		1	1			#REF!	#REF!	#REF!
A879	A87	A879	1	Viral meningitis, unspecified	Viral meningitis, unspecified	2015	A80-A89 Viral and prion infections of the central nervous system	Miscellaneous other infections	15	Tier 3	3		1	1			#REF!	#REF!	#REF!
A88	A88	A88	0	Oth viral infections of central nervous system, NEC	Other viral infections of central nervous system, not elsewhere classified	2015	A80-A89 Viral and prion infections of the central nervous system	Miscellaneous other infections	15	Tier 3	3		1	.			#REF!	#REF!	#REF!
A880	A88	A880	1	Enteroviral exanthematous fever [Boston exanthem]	Enteroviral exanthematous fever [Boston exanthem]	2015	A80-A89 Viral and prion infections of the central nervous system	Miscellaneous other infections	15	Tier 3	3		1	1			#REF!	#REF!	#REF!
A881	A88	A881	1	Epidemic vertigo	Epidemic vertigo	2015	A80-A89 Viral and prion infections of the central nervous system	Miscellaneous other infections	15	Tier 3	3		1	1			#REF!	#REF!	#REF!
A888	A88	A888	1	Other specified viral infections of central nervous system	Other specified viral infections of central nervous system	2015	A80-A89 Viral and prion infections of the central nervous system	Miscellaneous other infections	15	Tier 3	3		1	1			#REF!	#REF!	#REF!
A89	A89	A89	1	Unspecified viral infection of central nervous system	Unspecified viral infection of central nervous system	2015	A80-A89 Viral and prion infections of the central nervous system	Miscellaneous other infections	15	Tier 3	3		1	1			#REF!	#REF!	#REF!
A90	A90	A90	1	Dengue fever [classical dengue]	Dengue fever [classical dengue]	2015	A90-A99 Arthropod-borne viral fevers and viral hemorrhagic fevers	Miscellaneous other infections	15	Tier 3	3		1	1			#REF!	#REF!	#REF!
A91	A91	A91	1	Dengue hemorrhagic fever	Dengue hemorrhagic fever	2015	A90-A99 Arthropod-borne viral fevers and viral hemorrhagic fevers	Miscellaneous other infections	15	Tier 3	3		1	1			#REF!	#REF!	#REF!
A92	A92	A92	0	Other mosquito-borne viral fevers	Other mosquito-borne viral fevers	2015	A80-A89 Viral and prion infections of the central nervous system	Miscellaneous other infections	15	Tier 3	3		1	.			#REF!	#REF!	#REF!
A920	A92	A920	1	Chikungunya virus disease	Chikungunya virus disease	2015	A90-A99 Arthropod-borne viral fevers and viral hemorrhagic fevers	Miscellaneous other infections	15	Tier 3	3		1	1			#REF!	#REF!	#REF!
A921	A92	A921	1	O'nyong-nyong fever	O'nyong-nyong fever	2015	A90-A99 Arthropod-borne viral fevers and viral hemorrhagic fevers	Miscellaneous other infections	15	Tier 3	3		1	1			#REF!	#REF!	#REF!
A922	A92	A922	1	Venezuelan equine fever	Venezuelan equine fever	2015	A90-A99 Arthropod-borne viral fevers and viral hemorrhagic fevers	Miscellaneous other infections	15	Tier 3	3		1	1			#REF!	#REF!	#REF!
A923	A92	A923	0	West Nile virus infection	West Nile virus infection	2015	A90-A99 Arthropod-borne viral fevers and viral hemorrhagic fevers	Miscellaneous other infections	15	Tier 3	3		1	.			#REF!	#REF!	#REF!
A9230	A92	A923	1	West Nile virus infection, unspecified	West Nile virus infection, unspecified	2015	A90-A99 Arthropod-borne viral fevers and viral hemorrhagic fevers	Miscellaneous other infections	15	Tier 3	3		1	1			#REF!	#REF!	#REF!
A9231	A92	A923	1	West Nile virus infection with encephalitis	West Nile virus infection with encephalitis	2015	A90-A99 Arthropod-borne viral fevers and viral hemorrhagic fevers	Miscellaneous other infections	15	Tier 3	3		1	1			#REF!	#REF!	#REF!
A9232	A92	A923	1	West Nile virus infection with oth neurologic manifestation	West Nile virus infection with other neurologic manifestation	2015	A90-A99 Arthropod-borne viral fevers and viral hemorrhagic fevers	Miscellaneous other infections	15	Tier 3	3		1	1			#REF!	#REF!	#REF!
A9239	A92	A923	1	West Nile virus infection with other complications	West Nile virus infection with other complications	2015	A90-A99 Arthropod-borne viral fevers and viral hemorrhagic fevers	Miscellaneous other infections	15	Tier 3	3		1	1			#REF!	#REF!	#REF!
A924	A92	A924	1	Rift Valley fever	Rift Valley fever	2015	A90-A99 Arthropod-borne viral fevers and viral hemorrhagic fevers	Miscellaneous other infections	15	Tier 3	3		1	1			#REF!	#REF!	#REF!
A925	A92	A925	1	Zika virus disease	Zika virus disease	2017	A90-A99 Arthropod-borne viral fevers and viral hemorrhagic fevers	Miscellaneous other infections	15	Tier 3	3		1	1			#REF!	#REF!	#REF!
A928	A92	A928	1	Other specified mosquito-borne viral fevers	Other specified mosquito-borne viral fevers	2015	A90-A99 Arthropod-borne viral fevers and viral hemorrhagic fevers	Miscellaneous other infections	15	Tier 3	3		1	1			#REF!	#REF!	#REF!
A929	A92	A929	1	Mosquito-borne viral fever, unspecified	Mosquito-borne viral fever, unspecified	2015	A90-A99 Arthropod-borne viral fevers and viral hemorrhagic fevers	Miscellaneous other infections	15	Tier 3	3		1	1			#REF!	#REF!	#REF!
A93	A93	A93	0	Other arthropod-borne viral fevers, not elsewhere classified	Other arthropod-borne viral fevers, not elsewhere classified	2015	A90-A99 Arthropod-borne viral fevers and viral hemorrhagic fevers	Miscellaneous other infections	15	Tier 3	3		1	.			#REF!	#REF!	#REF!
A930	A93	A930	1	Oropouche virus disease	Oropouche virus disease	2015	A90-A99 Arthropod-borne viral fevers and viral hemorrhagic fevers	Miscellaneous other infections	15	Tier 3	3		1	1			#REF!	#REF!	#REF!
A931	A93	A931	1	Sandfly fever	Sandfly fever	2015	A90-A99 Arthropod-borne viral fevers and viral hemorrhagic fevers	Miscellaneous other infections	15	Tier 3	3		1	1			#REF!	#REF!	#REF!
A932	A93	A932	1	Colorado tick fever	Colorado tick fever	2015	A90-A99 Arthropod-borne viral fevers and viral hemorrhagic fevers	Miscellaneous other infections	15	Tier 3	3		1	1			#REF!	#REF!	#REF!
A938	A93	A938	1	Other specified arthropod-borne viral fevers	Other specified arthropod-borne viral fevers	2015	A90-A99 Arthropod-borne viral fevers and viral hemorrhagic fevers	Miscellaneous other infections	15	Tier 3	3		1	1			#REF!	#REF!	#REF!
A94	A94	A94	1	Unspecified arthropod-borne viral fever	Unspecified arthropod-borne viral fever	2015	A90-A99 Arthropod-borne viral fevers and viral hemorrhagic fevers	Miscellaneous other infections	15	Tier 3	3		1	1			#REF!	#REF!	#REF!
A95	A95	A95	0	Yellow fever	Yellow fever	2015	A90-A99 Arthropod-borne viral fevers and viral hemorrhagic fevers	Miscellaneous other infections	15	Tier 3	3		1	.			#REF!	#REF!	#REF!
A950	A95	A950	1	Sylvatic yellow fever	Sylvatic yellow fever	2015	A90-A99 Arthropod-borne viral fevers and viral hemorrhagic fevers	Miscellaneous other infections	15	Tier 3	3		1	1			#REF!	#REF!	#REF!
A951	A95	A951	1	Urban yellow fever	Urban yellow fever	2015	A90-A99 Arthropod-borne viral fevers and viral hemorrhagic fevers	Miscellaneous other infections	15	Tier 3	3		1	1			#REF!	#REF!	#REF!
A959	A95	A959	1	Yellow fever, unspecified	Yellow fever, unspecified	2015	A90-A99 Arthropod-borne viral fevers and viral hemorrhagic fevers	Miscellaneous other infections	15	Tier 3	3		1	1			#REF!	#REF!	#REF!
A96	A96	A96	0	Arenaviral hemorrhagic fever	Arenaviral hemorrhagic fever	2015	A90-A99 Arthropod-borne viral fevers and viral hemorrhagic fevers	Miscellaneous other infections	15	Tier 3	3		1	.			#REF!	#REF!	#REF!
A960	A96	A960	1	Junin hemorrhagic fever	Junin hemorrhagic fever	2015	A90-A99 Arthropod-borne viral fevers and viral hemorrhagic fevers	Miscellaneous other infections	15	Tier 3	3		1	1			#REF!	#REF!	#REF!
A961	A96	A961	1	Machupo hemorrhagic fever	Machupo hemorrhagic fever	2015	A90-A99 Arthropod-borne viral fevers and viral hemorrhagic fevers	Miscellaneous other infections	15	Tier 3	3		1	1			#REF!	#REF!	#REF!
A962	A96	A962	1	Lassa fever	Lassa fever	2015	A90-A99 Arthropod-borne viral fevers and viral hemorrhagic fevers	Miscellaneous other infections	15	Tier 3	3		1	1			#REF!	#REF!	#REF!
A968	A96	A968	1	Other arenaviral hemorrhagic fevers	Other arenaviral hemorrhagic fevers	2015	A90-A99 Arthropod-borne viral fevers and viral hemorrhagic fevers	Miscellaneous other infections	15	Tier 3	3		1	1			#REF!	#REF!	#REF!
A969	A96	A969	1	Arenaviral hemorrhagic fever, unspecified	Arenaviral hemorrhagic fever, unspecified	2015	A90-A99 Arthropod-borne viral fevers and viral hemorrhagic fevers	Miscellaneous other infections	15	Tier 3	3		1	1			#REF!	#REF!	#REF!
A98	A98	A98	0	Other viral hemorrhagic fevers, not elsewhere classified	Other viral hemorrhagic fevers, not elsewhere classified	2015	A90-A99 Arthropod-borne viral fevers and viral hemorrhagic fevers	Miscellaneous other infections	15	Tier 3	3		1	.			#REF!	#REF!	#REF!
A980	A98	A980	1	Crimean-Congo hemorrhagic fever	Crimean-Congo hemorrhagic fever	2015	A90-A99 Arthropod-borne viral fevers and viral hemorrhagic fevers	Miscellaneous other infections	15	Tier 3	3		1	1			#REF!	#REF!	#REF!
A981	A98	A981	1	Omsk hemorrhagic fever	Omsk hemorrhagic fever	2015	A90-A99 Arthropod-borne viral fevers and viral hemorrhagic fevers	Miscellaneous other infections	15	Tier 3	3		1	1			#REF!	#REF!	#REF!
A982	A98	A982	1	Kyasanur Forest disease	Kyasanur Forest disease	2015	A90-A99 Arthropod-borne viral fevers and viral hemorrhagic fevers	Miscellaneous other infections	15	Tier 3	3		1	1			#REF!	#REF!	#REF!
A983	A98	A983	1	Marburg virus disease	Marburg virus disease	2015	A90-A99 Arthropod-borne viral fevers and viral hemorrhagic fevers	Miscellaneous other infections	15	Tier 3	3		1	1			#REF!	#REF!	#REF!
A984	A98	A984	1	Ebola virus disease	Ebola virus disease	2015	A90-A99 Arthropod-borne viral fevers and viral hemorrhagic fevers	Miscellaneous other infections	15	Tier 3	3		1	1			#REF!	#REF!	#REF!
A985	A98	A985	1	Hemorrhagic fever with renal syndrome	Hemorrhagic fever with renal syndrome	2015	A90-A99 Arthropod-borne viral fevers and viral hemorrhagic fevers	Miscellaneous other infections	15	Tier 3	3		1	1			#REF!	#REF!	#REF!
A988	A98	A988	1	Other specified viral hemorrhagic fevers	Other specified viral hemorrhagic fevers	2015	A90-A99 Arthropod-borne viral fevers and viral hemorrhagic fevers	Miscellaneous other infections	15	Tier 3	3		1	1			#REF!	#REF!	#REF!
A99	A99	A99	1	Unspecified viral hemorrhagic fever	Unspecified viral hemorrhagic fever	2015	A90-A99 Arthropod-borne viral fevers and viral hemorrhagic fevers	Miscellaneous other infections	15	Tier 3	3		1	1			#REF!	#REF!	#REF!
B00	B00	B00	0	Herpesviral [herpes simplex] infections	Herpesviral [herpes simplex] infections	2015	B00-B09 Viral infections characterized by skin and mucous membrane lesions	Miscellaneous other infections	15	Tier 3	3		1	.			#REF!	#REF!	#REF!
B000	B00	B000	1	Eczema herpeticum	Eczema herpeticum	2015	B00-B09 Viral infections characterized by skin and mucous membrane lesions	Miscellaneous other infections	15	Tier 3	3		1	1			#REF!	#REF!	#REF!
B001	B00	B001	1	Herpesviral vesicular dermatitis	Herpesviral vesicular dermatitis	2015	B00-B09 Viral infections characterized by skin and mucous membrane lesions	Miscellaneous other infections	15	Tier 3	3		1	1			#REF!	#REF!	#REF!
B002	B00	B002	1	Herpesviral gingivostomatitis and pharyngotonsillitis	Herpesviral gingivostomatitis and pharyngotonsillitis	2015	B00-B09 Viral infections characterized by skin and mucous membrane lesions	Miscellaneous other infections	15	Tier 3	3		1	1			#REF!	#REF!	#REF!
B003	B00	B003	1	Herpesviral meningitis	Herpesviral meningitis	2015	B00-B09 Viral infections characterized by skin and mucous membrane lesions	Miscellaneous other infections	15	Tier 3	3		1	1			#REF!	#REF!	#REF!
B004	B00	B004	1	Herpesviral encephalitis	Herpesviral encephalitis	2015	B00-B09 Viral infections characterized by skin and mucous membrane lesions	Miscellaneous other infections	15	Tier 3	3		1	1			#REF!	#REF!	#REF!
B005	B00	B005	0	Herpesviral ocular disease	Herpesviral ocular disease	2015	B00-B09 Viral infections characterized by skin and mucous membrane lesions	Miscellaneous other infections	15	Tier 3	3		1	.			#REF!	#REF!	#REF!
B0050	B00	B005	1	Herpesviral ocular disease, unspecified	Herpesviral ocular disease, unspecified	2015	B00-B09 Viral infections characterized by skin and mucous membrane lesions	Miscellaneous other infections	15	Tier 3	3		1	1			#REF!	#REF!	#REF!
B0051	B00	B005	1	Herpesviral iridocyclitis	Herpesviral iridocyclitis	2015	B00-B09 Viral infections characterized by skin and mucous membrane lesions	Miscellaneous other infections	15	Tier 3	3		1	1			#REF!	#REF!	#REF!
B0052	B00	B005	1	Herpesviral keratitis	Herpesviral keratitis	2015	B00-B09 Viral infections characterized by skin and mucous membrane lesions	Miscellaneous other infections	15	Tier 3	3		1	1			#REF!	#REF!	#REF!
B0053	B00	B005	1	Herpesviral conjunctivitis	Herpesviral conjunctivitis	2015	B00-B09 Viral infections characterized by skin and mucous membrane lesions	Miscellaneous other infections	15	Tier 3	3		1	1			#REF!	#REF!	#REF!
B0059	B00	B005	1	Other herpesviral disease of eye	Other herpesviral disease of eye	2015	B00-B09 Viral infections characterized by skin and mucous membrane lesions	Miscellaneous other infections	15	Tier 3	3		1	1			#REF!	#REF!	#REF!
B007	B00	B007	1	Disseminated herpesviral disease	Disseminated herpesviral disease	2015	B00-B09 Viral infections characterized by skin and mucous membrane lesions	Miscellaneous other infections	15	Tier 3	3		1	1			#REF!	#REF!	#REF!
B008	B00	B008	0	Other forms of herpesviral infections	Other forms of herpesviral infections	2015	B00-B09 Viral infections characterized by skin and mucous membrane lesions	Miscellaneous other infections	15	Tier 3	3		1	.			#REF!	#REF!	#REF!
B0081	B00	B008	1	Herpesviral hepatitis	Herpesviral hepatitis	2015	B00-B09 Viral infections characterized by skin and mucous membrane lesions	Miscellaneous other infections	15	Tier 3	3		1	1			#REF!	#REF!	#REF!
B0082	B00	B008	1	Herpes simplex myelitis	Herpes simplex myelitis	2015	B00-B09 Viral infections characterized by skin and mucous membrane lesions	Miscellaneous other infections	15	Tier 3	3		1	1			#REF!	#REF!	#REF!
B0089	B00	B008	1	Other herpesviral infection	Other herpesviral infection	2015	B00-B09 Viral infections characterized by skin and mucous membrane lesions	Miscellaneous other infections	15	Tier 3	3		1	1			#REF!	#REF!	#REF!
B009	B00	B009	1	Herpesviral infection, unspecified	Herpesviral infection, unspecified	2015	B00-B09 Viral infections characterized by skin and mucous membrane lesions	Miscellaneous other infections	15	Tier 3	3		1	1			#REF!	#REF!	#REF!
B01	B01	B01	0	Varicella [chickenpox]	Varicella [chickenpox]	2015	B00-B09 Viral infections characterized by skin and mucous membrane lesions	Miscellaneous other infections	15	Tier 3	3		1	.		1	#REF!	#REF!	#REF!		pneumonia included in one of the child codes
B010	B01	B010	1	Varicella meningitis	Varicella meningitis	2015	B00-B09 Viral infections characterized by skin and mucous membrane lesions	Miscellaneous other infections	15	Tier 3	3		1	1			#REF!	#REF!	#REF!
B011	B01	B011	0	Varicella encephalitis, myelitis and encephalomyelitis	Varicella encephalitis, myelitis and encephalomyelitis	2015	B00-B09 Viral infections characterized by skin and mucous membrane lesions	Miscellaneous other infections	15	Tier 3	3		1	.			#REF!	#REF!	#REF!	N
B0111	B01	B011	1	Varicella encephalitis and encephalomyelitis	Varicella encephalitis and encephalomyelitis	2015	B00-B09 Viral infections characterized by skin and mucous membrane lesions	Miscellaneous other infections	15	Tier 3	3		1	1			#REF!	#REF!	#REF!
B0112	B01	B011	1	Varicella myelitis	Varicella myelitis	2015	B00-B09 Viral infections characterized by skin and mucous membrane lesions	Miscellaneous other infections	15	Tier 3	3		1	1			#REF!	#REF!	#REF!
B012	B01	B012	1	Varicella pneumonia	Varicella pneumonia	2015	B00-B09 Viral infections characterized by skin and mucous membrane lesions	Pneumonia	2	Tier 1	1		1	1			#REF!	#REF!	#REF!
B018	B01	B018	0	Varicella with other complications	Varicella with other complications	2015	B00-B09 Viral infections characterized by skin and mucous membrane lesions	Miscellaneous other infections	15	Tier 3	3		1	.		1	#REF!	#REF!	#REF!		why is this flagged
B0181	B01	B018	1	Varicella keratitis	Varicella keratitis	2015	B00-B09 Viral infections characterized by skin and mucous membrane lesions	Miscellaneous other infections	15	Tier 3	3		1	1			#REF!	#REF!	#REF!
B0189	B01	B018	1	Other varicella complications	Other varicella complications	2015	B00-B09 Viral infections characterized by skin and mucous membrane lesions	Miscellaneous other infections	15	Tier 3	3		1	1			#REF!	#REF!	#REF!
B019	B01	B019	1	Varicella without complication	Varicella without complication	2015	B00-B09 Viral infections characterized by skin and mucous membrane lesions	Miscellaneous other infections	15	Tier 3	3		1	1			#REF!	#REF!	#REF!
B02	B02	B02	0	Zoster [herpes zoster]	Zoster [herpes zoster]	2015	B00-B09 Viral infections characterized by skin and mucous membrane lesions	Miscellaneous other infections	15	Tier 3	3		1	.			#REF!	#REF!	#REF!
B020	B02	B020	1	Zoster encephalitis	Zoster encephalitis	2015	B00-B09 Viral infections characterized by skin and mucous membrane lesions	Miscellaneous other infections	15	Tier 3	3		1	1			#REF!	#REF!	#REF!
B021	B02	B021	1	Zoster meningitis	Zoster meningitis	2015	B00-B09 Viral infections characterized by skin and mucous membrane lesions	Miscellaneous other infections	15	Tier 3	3		1	1			#REF!	#REF!	#REF!
B022	B02	B022	0	Zoster with other nervous system involvement	Zoster with other nervous system involvement	2015	B00-B09 Viral infections characterized by skin and mucous membrane lesions	Miscellaneous other infections	15	Tier 3	3		1	.			#REF!	#REF!	#REF!
B0221	B02	B022	1	Postherpetic geniculate ganglionitis	Postherpetic geniculate ganglionitis	2015	B00-B09 Viral infections characterized by skin and mucous membrane lesions	Miscellaneous other infections	15	Tier 3	3		1	1			#REF!	#REF!	#REF!
B0222	B02	B022	1	Postherpetic trigeminal neuralgia	Postherpetic trigeminal neuralgia	2015	B00-B09 Viral infections characterized by skin and mucous membrane lesions	Miscellaneous other infections	15	Tier 3	3		1	1			#REF!	#REF!	#REF!
B0223	B02	B022	1	Postherpetic polyneuropathy	Postherpetic polyneuropathy	2015	B00-B09 Viral infections characterized by skin and mucous membrane lesions	Miscellaneous other infections	15	Tier 3	3		1	1			#REF!	#REF!	#REF!
B0224	B02	B022	1	Postherpetic myelitis	Postherpetic myelitis	2015	B00-B09 Viral infections characterized by skin and mucous membrane lesions	Miscellaneous other infections	15	Tier 3	3		1	1			#REF!	#REF!	#REF!
B0229	B02	B022	1	Other postherpetic nervous system involvement	Other postherpetic nervous system involvement	2015	B00-B09 Viral infections characterized by skin and mucous membrane lesions	Miscellaneous other infections	15	Tier 3	3		1	1			#REF!	#REF!	#REF!
B023	B02	B023	0	Zoster ocular disease	Zoster ocular disease	2015	B00-B09 Viral infections characterized by skin and mucous membrane lesions	Miscellaneous other infections	15	Tier 3	3		1	.			#REF!	#REF!	#REF!
B0230	B02	B023	1	Zoster ocular disease, unspecified	Zoster ocular disease, unspecified	2015	B00-B09 Viral infections characterized by skin and mucous membrane lesions	Miscellaneous other infections	15	Tier 3	3		1	1			#REF!	#REF!	#REF!
B0231	B02	B023	1	Zoster conjunctivitis	Zoster conjunctivitis	2015	B00-B09 Viral infections characterized by skin and mucous membrane lesions	Miscellaneous other infections	15	Tier 3	3		1	1			#REF!	#REF!	#REF!
B0232	B02	B023	1	Zoster iridocyclitis	Zoster iridocyclitis	2015	B00-B09 Viral infections characterized by skin and mucous membrane lesions	Miscellaneous other infections	15	Tier 3	3		1	1			#REF!	#REF!	#REF!
B0233	B02	B023	1	Zoster keratitis	Zoster keratitis	2015	B00-B09 Viral infections characterized by skin and mucous membrane lesions	Miscellaneous other infections	15	Tier 3	3		1	1			#REF!	#REF!	#REF!
B0234	B02	B023	1	Zoster scleritis	Zoster scleritis	2015	B00-B09 Viral infections characterized by skin and mucous membrane lesions	Miscellaneous other infections	15	Tier 3	3		1	1			#REF!	#REF!	#REF!
B0239	B02	B023	1	Other herpes zoster eye disease	Other herpes zoster eye disease	2015	B00-B09 Viral infections characterized by skin and mucous membrane lesions	Miscellaneous other infections	15	Tier 3	3		1	1			#REF!	#REF!	#REF!
B027	B02	B027	1	Disseminated zoster	Disseminated zoster	2015	B00-B09 Viral infections characterized by skin and mucous membrane lesions	Miscellaneous other infections	15	Tier 3	3		1	1			#REF!	#REF!	#REF!
B028	B02	B028	1	Zoster with other complications	Zoster with other complications	2015	B00-B09 Viral infections characterized by skin and mucous membrane lesions	Miscellaneous other infections	15	Tier 3	3		1	1			#REF!	#REF!	#REF!
B029	B02	B029	1	Zoster without complications	Zoster without complications	2015	B00-B09 Viral infections characterized by skin and mucous membrane lesions	Miscellaneous other infections	15	Tier 3	3		1	1			#REF!	#REF!	#REF!
B03	B03	B03	1	Smallpox	Smallpox	2015	B00-B09 Viral infections characterized by skin and mucous membrane lesions	Miscellaneous other infections	15	Tier 3	3		1	1			#REF!	#REF!	#REF!
B04	B04	B04	1	Monkeypox	Monkeypox	2015	B00-B09 Viral infections characterized by skin and mucous membrane lesions	Miscellaneous other infections	15	Tier 3	3		1	1			#REF!	#REF!	#REF!
B05	B05	B05	0	Measles	Measles	2015	B00-B09 Viral infections characterized by skin and mucous membrane lesions	Miscellaneous other infections	15	Tier 3	3		1	.		1	#REF!	#REF!	#REF!		pneumonia included in child codes
B050	B05	B050	1	Measles complicated by encephalitis	Measles complicated by encephalitis	2015	B00-B09 Viral infections characterized by skin and mucous membrane lesions	Miscellaneous other infections	15	Tier 3	3		1	1			#REF!	#REF!	#REF!
B051	B05	B051	1	Measles complicated by meningitis	Measles complicated by meningitis	2015	B00-B09 Viral infections characterized by skin and mucous membrane lesions	Miscellaneous other infections	15	Tier 3	3		1	1			#REF!	#REF!	#REF!
B052	B05	B052	1	Measles complicated by pneumonia	Measles complicated by pneumonia	2015	B00-B09 Viral infections characterized by skin and mucous membrane lesions	Pneumonia	2	Tier 1	1		1	1			#REF!	#REF!	#REF!
B053	B05	B053	1	Measles complicated by otitis media	Measles complicated by otitis media	2015	B00-B09 Viral infections characterized by skin and mucous membrane lesions	Miscellaneous other infections	15	Tier 3	3		1	1			#REF!	#REF!	#REF!
B054	B05	B054	1	Measles with intestinal complications	Measles with intestinal complications	2015	B00-B09 Viral infections characterized by skin and mucous membrane lesions	Miscellaneous other infections	15	Tier 3	3		1	1			#REF!	#REF!	#REF!
B058	B05	B058	0	Measles with other complications	Measles with other complications	2015	B00-B09 Viral infections characterized by skin and mucous membrane lesions	Miscellaneous other infections	15	Tier 3	3		1	.		1	#REF!	#REF!	#REF!		should this be flagged similar to varicella
B0581	B05	B058	1	Measles keratitis and keratoconjunctivitis	Measles keratitis and keratoconjunctivitis	2015	B00-B09 Viral infections characterized by skin and mucous membrane lesions	Miscellaneous other infections	15	Tier 3	3		1	1			#REF!	#REF!	#REF!
B0589	B05	B058	1	Other measles complications	Other measles complications	2015	B00-B09 Viral infections characterized by skin and mucous membrane lesions	Miscellaneous other infections	15	Tier 3	3		1	1			#REF!	#REF!	#REF!
B059	B05	B059	1	Measles without complication	Measles without complication	2015	B00-B09 Viral infections characterized by skin and mucous membrane lesions	Miscellaneous other infections	15	Tier 3	3		1	1			#REF!	#REF!	#REF!
B06	B06	B06	0	Rubella [German measles]	Rubella [German measles]	2015	B00-B09 Viral infections characterized by skin and mucous membrane lesions	Miscellaneous other infections	15	Tier 3	3		1	.		1	#REF!	#REF!	#REF!		pneumonia included
B060	B06	B060	0	Rubella with neurological complications	Rubella with neurological complications	2015	B00-B09 Viral infections characterized by skin and mucous membrane lesions	Miscellaneous other infections	15	Tier 3	3		1	.			#REF!	#REF!	#REF!
B0600	B06	B060	1	Rubella with neurological complication, unspecified	Rubella with neurological complication, unspecified	2015	B00-B09 Viral infections characterized by skin and mucous membrane lesions	Miscellaneous other infections	15	Tier 3	3		1	1			#REF!	#REF!	#REF!
B0601	B06	B060	1	Rubella encephalitis	Rubella encephalitis	2015	B00-B09 Viral infections characterized by skin and mucous membrane lesions	Miscellaneous other infections	15	Tier 3	3		1	1			#REF!	#REF!	#REF!
B0602	B06	B060	1	Rubella meningitis	Rubella meningitis	2015	B00-B09 Viral infections characterized by skin and mucous membrane lesions	Miscellaneous other infections	15	Tier 3	3		1	1			#REF!	#REF!	#REF!
B0609	B06	B060	1	Other neurological complications of rubella	Other neurological complications of rubella	2015	B00-B09 Viral infections characterized by skin and mucous membrane lesions	Miscellaneous other infections	15	Tier 3	3		1	1			#REF!	#REF!	#REF!
B068	B06	B068	0	Rubella with other complications	Rubella with other complications	2015	B00-B09 Viral infections characterized by skin and mucous membrane lesions	Miscellaneous other infections	15	Tier 3	3		1	.		1	#REF!	#REF!	#REF!		pneumonia included
B0681	B06	B068	1	Rubella pneumonia	Rubella pneumonia	2015	B00-B09 Viral infections characterized by skin and mucous membrane lesions	Pneumonia	2	Tier 1	1		1	1			#REF!	#REF!	#REF!
B0682	B06	B068	1	Rubella arthritis	Rubella arthritis	2015	B00-B09 Viral infections characterized by skin and mucous membrane lesions	Miscellaneous other infections	15	Tier 3	3		1	1			#REF!	#REF!	#REF!
B0689	B06	B068	1	Other rubella complications	Other rubella complications	2015	B00-B09 Viral infections characterized by skin and mucous membrane lesions	Miscellaneous other infections	15	Tier 3	3		1	1			#REF!	#REF!	#REF!
B069	B06	B069	1	Rubella without complication	Rubella without complication	2015	B00-B09 Viral infections characterized by skin and mucous membrane lesions	Miscellaneous other infections	15	Tier 3	3		1	1			#REF!	#REF!	#REF!
B07	B07	B07	0	Viral warts	Viral warts	2015	B00-B09 Viral infections characterized by skin and mucous membrane lesions	Miscellaneous other infections	15	Tier 3	3		1	.			#REF!	#REF!	#REF!
B070	B07	B070	1	Plantar wart	Plantar wart	2015	B00-B09 Viral infections characterized by skin and mucous membrane lesions	Miscellaneous other infections	15	Tier 3	3		1	1			#REF!	#REF!	#REF!
B078	B07	B078	1	Other viral warts	Other viral warts	2015	B00-B09 Viral infections characterized by skin and mucous membrane lesions	Miscellaneous other infections	15	Tier 3	3		1	1			#REF!	#REF!	#REF!
B079	B07	B079	1	Viral wart, unspecified	Viral wart, unspecified	2015	B00-B09 Viral infections characterized by skin and mucous membrane lesions	Miscellaneous other infections	15	Tier 3	3		1	1			#REF!	#REF!	#REF!
B08	B08	B08	0	Oth viral infect with skin and mucous membrane lesions, NEC	Other viral infections characterized by skin and mucous membrane lesions, not elsewhere classified	2015	B00-B09 Viral infections characterized by skin and mucous membrane lesions	Miscellaneous other infections	15	Tier 3	3		1	.			#REF!	#REF!	#REF!
B080	B08	B080	0	Other orthopoxvirus infections	Other orthopoxvirus infections	2015	B00-B09 Viral infections characterized by skin and mucous membrane lesions	Miscellaneous other infections	15	Tier 3	3		1	.			#REF!	#REF!	#REF!
B0801	B08	B080	0	Cowpox and vaccinia not from vaccine	Cowpox and vaccinia not from vaccine	2015	B00-B09 Viral infections characterized by skin and mucous membrane lesions	Miscellaneous other infections	15	Tier 3	3		1	.			#REF!	#REF!	#REF!
B08010	B08	B080	1	Cowpox	Cowpox	2015	B00-B09 Viral infections characterized by skin and mucous membrane lesions	Miscellaneous other infections	15	Tier 3	3		1	1			#REF!	#REF!	#REF!
B08011	B08	B080	1	Vaccinia not from vaccine	Vaccinia not from vaccine	2015	B00-B09 Viral infections characterized by skin and mucous membrane lesions	Miscellaneous other infections	15	Tier 3	3		1	1			#REF!	#REF!	#REF!
B0802	B08	B080	1	Orf virus disease	Orf virus disease	2015	B00-B09 Viral infections characterized by skin and mucous membrane lesions	Miscellaneous other infections	15	Tier 3	3		1	1			#REF!	#REF!	#REF!
B0803	B08	B080	1	Pseudocowpox [milker's node]	Pseudocowpox [milker's node]	2015	B00-B09 Viral infections characterized by skin and mucous membrane lesions	Miscellaneous other infections	15	Tier 3	3		1	1			#REF!	#REF!	#REF!
B0804	B08	B080	1	Paravaccinia, unspecified	Paravaccinia, unspecified	2015	B00-B09 Viral infections characterized by skin and mucous membrane lesions	Miscellaneous other infections	15	Tier 3	3		1	1			#REF!	#REF!	#REF!
B0809	B08	B080	1	Other orthopoxvirus infections	Other orthopoxvirus infections	2015	B00-B09 Viral infections characterized by skin and mucous membrane lesions	Miscellaneous other infections	15	Tier 3	3		1	1			#REF!	#REF!	#REF!
B081	B08	B081	1	Molluscum contagiosum	Molluscum contagiosum	2015	B00-B09 Viral infections characterized by skin and mucous membrane lesions	Miscellaneous other infections	15	Tier 3	3		1	1			#REF!	#REF!	#REF!
B082	B08	B082	0	Exanthema subitum [sixth disease]	Exanthema subitum [sixth disease]	2015	B00-B09 Viral infections characterized by skin and mucous membrane lesions	Miscellaneous other infections	15	Tier 3	3		1	.			#REF!	#REF!	#REF!
B0820	B08	B082	1	Exanthema subitum [sixth disease], unspecified	Exanthema subitum [sixth disease], unspecified	2015	B00-B09 Viral infections characterized by skin and mucous membrane lesions	Miscellaneous other infections	15	Tier 3	3		1	1			#REF!	#REF!	#REF!
B0821	B08	B082	1	Exanthema subitum [sixth disease] due to human herpesvirus 6	Exanthema subitum [sixth disease] due to human herpesvirus 6	2015	B00-B09 Viral infections characterized by skin and mucous membrane lesions	Miscellaneous other infections	15	Tier 3	3		1	1			#REF!	#REF!	#REF!
B0822	B08	B082	1	Exanthema subitum [sixth disease] due to human herpesvirus 7	Exanthema subitum [sixth disease] due to human herpesvirus 7	2015	B00-B09 Viral infections characterized by skin and mucous membrane lesions	Miscellaneous other infections	15	Tier 3	3		1	1			#REF!	#REF!	#REF!
B083	B08	B083	1	Erythema infectiosum [fifth disease]	Erythema infectiosum [fifth disease]	2015	B00-B09 Viral infections characterized by skin and mucous membrane lesions	Miscellaneous other infections	15	Tier 3	3		1	1			#REF!	#REF!	#REF!
B084	B08	B084	1	Enteroviral vesicular stomatitis with exanthem	Enteroviral vesicular stomatitis with exanthem	2015	B00-B09 Viral infections characterized by skin and mucous membrane lesions	Miscellaneous other infections	15	Tier 3	3		1	1			#REF!	#REF!	#REF!
B085	B08	B085	1	Enteroviral vesicular pharyngitis	Enteroviral vesicular pharyngitis	2015	B00-B09 Viral infections characterized by skin and mucous membrane lesions	Miscellaneous other infections	15	Tier 3	3		1	1			#REF!	#REF!	#REF!
B086	B08	B086	0	Parapoxvirus infections	Parapoxvirus infections	2015	B00-B09 Viral infections characterized by skin and mucous membrane lesions	Miscellaneous other infections	15	Tier 3	3		1	.			#REF!	#REF!	#REF!
B0860	B08	B086	1	Parapoxvirus infection, unspecified	Parapoxvirus infection, unspecified	2015	B00-B09 Viral infections characterized by skin and mucous membrane lesions	Miscellaneous other infections	15	Tier 3	3		1	1			#REF!	#REF!	#REF!
B0861	B08	B086	1	Bovine stomatitis	Bovine stomatitis	2015	B00-B09 Viral infections characterized by skin and mucous membrane lesions	Miscellaneous other infections	15	Tier 3	3		1	1			#REF!	#REF!	#REF!
B0862	B08	B086	1	Sealpox	Sealpox	2015	B00-B09 Viral infections characterized by skin and mucous membrane lesions	Miscellaneous other infections	15	Tier 3	3		1	1			#REF!	#REF!	#REF!
B0869	B08	B086	1	Other parapoxvirus infections	Other parapoxvirus infections	2015	B00-B09 Viral infections characterized by skin and mucous membrane lesions	Miscellaneous other infections	15	Tier 3	3		1	1			#REF!	#REF!	#REF!
B087	B08	B087	0	Yatapoxvirus infections	Yatapoxvirus infections	2015	B00-B09 Viral infections characterized by skin and mucous membrane lesions	Miscellaneous other infections	15	Tier 3	3		1	.			#REF!	#REF!	#REF!
B0870	B08	B087	1	Yatapoxvirus infection, unspecified	Yatapoxvirus infection, unspecified	2015	B00-B09 Viral infections characterized by skin and mucous membrane lesions	Miscellaneous other infections	15	Tier 3	3		1	1			#REF!	#REF!	#REF!
B0871	B08	B087	1	Tanapox virus disease	Tanapox virus disease	2015	B00-B09 Viral infections characterized by skin and mucous membrane lesions	Miscellaneous other infections	15	Tier 3	3		1	1			#REF!	#REF!	#REF!
B0872	B08	B087	1	Yaba pox virus disease	Yaba pox virus disease	2015	B00-B09 Viral infections characterized by skin and mucous membrane lesions	Miscellaneous other infections	15	Tier 3	3		1	1			#REF!	#REF!	#REF!
B0879	B08	B087	1	Other yatapoxvirus infections	Other yatapoxvirus infections	2015	B00-B09 Viral infections characterized by skin and mucous membrane lesions	Miscellaneous other infections	15	Tier 3	3		1	1			#REF!	#REF!	#REF!
B088	B08	B088	1	Oth viral infections with skin and mucous membrane lesions	Other specified viral infections characterized by skin and mucous membrane lesions	2015	B00-B09 Viral infections characterized by skin and mucous membrane lesions	Miscellaneous other infections	15	Tier 3	3		1	1			#REF!	#REF!	#REF!
B09	B09	B09	1	Unsp viral infection with skin and mucous membrane lesions	Unspecified viral infection characterized by skin and mucous membrane lesions	2015	B00-B09 Viral infections characterized by skin and mucous membrane lesions	Miscellaneous other infections	15	Tier 3	3		1	1			#REF!	#REF!	#REF!
B10	B10	B10	0	Other human herpesviruses	Other human herpesviruses	2015	B10 Other human herpesviruses	Miscellaneous other infections	15	Tier 3	3		1	.			#REF!	#REF!	#REF!
B100	B10	B100	0	Other human herpesvirus encephalitis	Other human herpesvirus encephalitis	2015	B10 Other human herpesviruses	Miscellaneous other infections	15	Tier 3	3		1	.			#REF!	#REF!	#REF!
B1001	B10	B100	1	Human herpesvirus 6 encephalitis	Human herpesvirus 6 encephalitis	2015	B10 Other human herpesviruses	Miscellaneous other infections	15	Tier 3	3		1	1			#REF!	#REF!	#REF!
B1009	B10	B100	1	Other human herpesvirus encephalitis	Other human herpesvirus encephalitis	2015	B10 Other human herpesviruses	Miscellaneous other infections	15	Tier 3	3		1	1			#REF!	#REF!	#REF!
B108	B10	B108	0	Other human herpesvirus infection	Other human herpesvirus infection	2015	B10 Other human herpesviruses	Miscellaneous other infections	15	Tier 3	3		1	.			#REF!	#REF!	#REF!
B1081	B10	B108	1	Human herpesvirus 6 infection	Human herpesvirus 6 infection	2015	B10 Other human herpesviruses	Miscellaneous other infections	15	Tier 3	3		1	1			#REF!	#REF!	#REF!
B1082	B10	B108	1	Human herpesvirus 7 infection	Human herpesvirus 7 infection	2015	B10 Other human herpesviruses	Miscellaneous other infections	15	Tier 3	3		1	1			#REF!	#REF!	#REF!
B1089	B10	B108	1	Other human herpesvirus infection	Other human herpesvirus infection	2015	B10 Other human herpesviruses	Miscellaneous other infections	15	Tier 3	3		1	1			#REF!	#REF!	#REF!
B15	B15	B15	0	Acute hepatitis A	Acute hepatitis A	2015	B15-B19 Viral Hepatitis	Miscellaneous other infections	15	Tier 3	3		1	.			#REF!	#REF!	#REF!
B150	B15	B150	1	Hepatitis A with hepatic coma	Hepatitis A with hepatic coma	2015	B15-B19 Viral Hepatitis	Miscellaneous other infections	15	Tier 3	3		1	1			#REF!	#REF!	#REF!
B159	B15	B159	1	Hepatitis A without hepatic coma	Hepatitis A without hepatic coma	2015	B15-B19 Viral Hepatitis	Miscellaneous other infections	15	Tier 3	3		1	1			#REF!	#REF!	#REF!
B16	B16	B16	0	Acute hepatitis B	Acute hepatitis B	2015	B15-B19 Viral Hepatitis	Miscellaneous other infections	15	Tier 3	3		1	.			#REF!	#REF!	#REF!
B160	B16	B160	1	Acute hepatitis B with delta-agent with hepatic coma	Acute hepatitis B with delta-agent with hepatic coma	2015	B15-B19 Viral Hepatitis	Miscellaneous other infections	15	Tier 3	3		1	1			#REF!	#REF!	#REF!
B161	B16	B161	1	Acute hepatitis B with delta-agent without hepatic coma	Acute hepatitis B with delta-agent without hepatic coma	2015	B15-B19 Viral Hepatitis	Miscellaneous other infections	15	Tier 3	3		1	1			#REF!	#REF!	#REF!
B162	B16	B162	1	Acute hepatitis B without delta-agent with hepatic coma	Acute hepatitis B without delta-agent with hepatic coma	2015	B15-B19 Viral Hepatitis	Miscellaneous other infections	15	Tier 3	3		1	1			#REF!	#REF!	#REF!
B169	B16	B169	1	Acute hepatitis B w/o delta-agent and without hepatic coma	Acute hepatitis B without delta-agent and without hepatic coma	2015	B15-B19 Viral Hepatitis	Miscellaneous other infections	15	Tier 3	3		1	1			#REF!	#REF!	#REF!
B17	B17	B17	0	Other acute viral hepatitis	Other acute viral hepatitis	2015	B15-B19 Viral Hepatitis	Miscellaneous other infections	15	Tier 3	3		1	.			#REF!	#REF!	#REF!
B170	B17	B170	1	Acute delta-(super) infection of hepatitis B carrier	Acute delta-(super) infection of hepatitis B carrier	2015	B15-B19 Viral Hepatitis	Miscellaneous other infections	15	Tier 3	3		1	1			#REF!	#REF!	#REF!
B171	B17	B171	0	Acute hepatitis C	Acute hepatitis C	2015	B15-B19 Viral Hepatitis	Miscellaneous other infections	15	Tier 3	3		1	.			#REF!	#REF!	#REF!
B1710	B17	B171	1	Acute hepatitis C without hepatic coma	Acute hepatitis C without hepatic coma	2015	B15-B19 Viral Hepatitis	Miscellaneous other infections	15	Tier 3	3		1	1			#REF!	#REF!	#REF!
B1711	B17	B171	1	Acute hepatitis C with hepatic coma	Acute hepatitis C with hepatic coma	2015	B15-B19 Viral Hepatitis	Miscellaneous other infections	15	Tier 3	3		1	1			#REF!	#REF!	#REF!
B172	B17	B172	1	Acute hepatitis E	Acute hepatitis E	2015	B15-B19 Viral Hepatitis	Miscellaneous other infections	15	Tier 3	3		1	1			#REF!	#REF!	#REF!
B178	B17	B178	1	Other specified acute viral hepatitis	Other specified acute viral hepatitis	2015	B15-B19 Viral Hepatitis	Miscellaneous other infections	15	Tier 3	3		1	1			#REF!	#REF!	#REF!
B179	B17	B179	1	Acute viral hepatitis, unspecified	Acute viral hepatitis, unspecified	2015	B15-B19 Viral Hepatitis	Miscellaneous other infections	15	Tier 3	3		1	1			#REF!	#REF!	#REF!
B18	B18	B18	0	Chronic viral hepatitis	Chronic viral hepatitis	2015	B15-B19 Viral Hepatitis	Miscellaneous other infections	15	Tier 3	3		1	.			#REF!	#REF!	#REF!
B180	B18	B180	1	Chronic viral hepatitis B with delta-agent	Chronic viral hepatitis B with delta-agent	2015	B15-B19 Viral Hepatitis	Miscellaneous other infections	15	Tier 3	3		1	1			#REF!	#REF!	#REF!
B181	B18	B181	1	Chronic viral hepatitis B without delta-agent	Chronic viral hepatitis B without delta-agent	2015	B15-B19 Viral Hepatitis	Miscellaneous other infections	15	Tier 3	3		1	1			#REF!	#REF!	#REF!
B182	B18	B182	1	Chronic viral hepatitis C	Chronic viral hepatitis C	2015	B15-B19 Viral Hepatitis	Miscellaneous other infections	15	Tier 3	3		1	1			#REF!	#REF!	#REF!
B188	B18	B188	1	Other chronic viral hepatitis	Other chronic viral hepatitis	2015	B15-B19 Viral Hepatitis	Miscellaneous other infections	15	Tier 3	3		1	1			#REF!	#REF!	#REF!
B189	B18	B189	1	Chronic viral hepatitis, unspecified	Chronic viral hepatitis, unspecified	2015	B15-B19 Viral Hepatitis	Miscellaneous other infections	15	Tier 3	3		1	1			#REF!	#REF!	#REF!
B19	B19	B19	0	Unspecified viral hepatitis	Unspecified viral hepatitis	2015	B15-B19 Viral Hepatitis	Miscellaneous other infections	15	Tier 3	3		1	.			#REF!	#REF!	#REF!
B190	B19	B190	1	Unspecified viral hepatitis with hepatic coma	Unspecified viral hepatitis with hepatic coma	2015	B15-B19 Viral Hepatitis	Miscellaneous other infections	15	Tier 3	3		1	1			#REF!	#REF!	#REF!
B191	B19	B191	0	Unspecified viral hepatitis B	Unspecified viral hepatitis B	2015	B15-B19 Viral Hepatitis	Miscellaneous other infections	15	Tier 3	3		1	.			#REF!	#REF!	#REF!
B1910	B19	B191	1	Unspecified viral hepatitis B without hepatic coma	Unspecified viral hepatitis B without hepatic coma	2015	B15-B19 Viral Hepatitis	Miscellaneous other infections	15	Tier 3	3		1	1			#REF!	#REF!	#REF!
B1911	B19	B191	1	Unspecified viral hepatitis B with hepatic coma	Unspecified viral hepatitis B with hepatic coma	2015	B15-B19 Viral Hepatitis	Miscellaneous other infections	15	Tier 3	3		1	1			#REF!	#REF!	#REF!
B192	B19	B192	0	Unspecified viral hepatitis C	Unspecified viral hepatitis C	2015	B15-B19 Viral Hepatitis	Miscellaneous other infections	15	Tier 3	3		1	.			#REF!	#REF!	#REF!
B1920	B19	B192	1	Unspecified viral hepatitis C without hepatic coma	Unspecified viral hepatitis C without hepatic coma	2015	B15-B19 Viral Hepatitis	Miscellaneous other infections	15	Tier 3	3		1	1			#REF!	#REF!	#REF!
B1921	B19	B192	1	Unspecified viral hepatitis C with hepatic coma	Unspecified viral hepatitis C with hepatic coma	2015	B15-B19 Viral Hepatitis	Miscellaneous other infections	15	Tier 3	3		1	1			#REF!	#REF!	#REF!
B199	B19	B199	1	Unspecified viral hepatitis without hepatic coma	Unspecified viral hepatitis without hepatic coma	2015	B15-B19 Viral Hepatitis	Miscellaneous other infections	15	Tier 3	3		1	1			#REF!	#REF!	#REF!
B20	B20	B20	1	Human immunodeficiency virus [HIV] disease	Human immunodeficiency virus [HIV] disease	2015	B20 HIV disease	Miscellaneous other infections	15	Tier 3	3		1	1			#REF!	#REF!	#REF!
B25	B25	B25	0	Cytomegaloviral disease	Cytomegaloviral disease	2015	B25-B34 Other viral diseases	Miscellaneous other infections	15	Tier 3	3		1	.			#REF!	#REF!	#REF!
B250	B25	B250	1	Cytomegaloviral pneumonitis	Cytomegaloviral pneumonitis	2015	B25-B34 Other viral diseases	Miscellaneous other infections	15	Tier 3	3		1	1			#REF!	#REF!	#REF!
B251	B25	B251	1	Cytomegaloviral hepatitis	Cytomegaloviral hepatitis	2015	B25-B34 Other viral diseases	Miscellaneous other infections	15	Tier 3	3		1	1			#REF!	#REF!	#REF!
B252	B25	B252	1	Cytomegaloviral pancreatitis	Cytomegaloviral pancreatitis	2015	B25-B34 Other viral diseases	Miscellaneous other infections	15	Tier 3	3		1	1			#REF!	#REF!	#REF!
B258	B25	B258	1	Other cytomegaloviral diseases	Other cytomegaloviral diseases	2015	B25-B34 Other viral diseases	Miscellaneous other infections	15	Tier 3	3		1	1			#REF!	#REF!	#REF!
B259	B25	B259	1	Cytomegaloviral disease, unspecified	Cytomegaloviral disease, unspecified	2015	B25-B34 Other viral diseases	Miscellaneous other infections	15	Tier 3	3		1	1			#REF!	#REF!	#REF!
B26	B26	B26	0	Mumps	Mumps	2015	B25-B34 Other viral diseases	Miscellaneous other infections	15	Tier 3	3		1	.			#REF!	#REF!	#REF!
B260	B26	B260	1	Mumps orchitis	Mumps orchitis	2015	B25-B34 Other viral diseases	Miscellaneous other infections	15	Tier 3	3		1	1			#REF!	#REF!	#REF!
B261	B26	B261	1	Mumps meningitis	Mumps meningitis	2015	B25-B34 Other viral diseases	Miscellaneous other infections	15	Tier 3	3		1	1			#REF!	#REF!	#REF!
B262	B26	B262	1	Mumps encephalitis	Mumps encephalitis	2015	B25-B34 Other viral diseases	Miscellaneous other infections	15	Tier 3	3		1	1			#REF!	#REF!	#REF!
B263	B26	B263	1	Mumps pancreatitis	Mumps pancreatitis	2015	B25-B34 Other viral diseases	Miscellaneous other infections	15	Tier 3	3		1	1			#REF!	#REF!	#REF!
B268	B26	B268	0	Mumps with other complications	Mumps with other complications	2015	B25-B34 Other viral diseases	Miscellaneous other infections	15	Tier 3	3		1	.			#REF!	#REF!	#REF!
B2681	B26	B268	1	Mumps hepatitis	Mumps hepatitis	2015	B25-B34 Other viral diseases	Miscellaneous other infections	15	Tier 3	3		1	1			#REF!	#REF!	#REF!
B2682	B26	B268	1	Mumps myocarditis	Mumps myocarditis	2015	B25-B34 Other viral diseases	Miscellaneous other infections	15	Tier 3	3		1	1			#REF!	#REF!	#REF!
B2683	B26	B268	1	Mumps nephritis	Mumps nephritis	2015	B25-B34 Other viral diseases	Miscellaneous other infections	15	Tier 3	3		1	1			#REF!	#REF!	#REF!
B2684	B26	B268	1	Mumps polyneuropathy	Mumps polyneuropathy	2015	B25-B34 Other viral diseases	Miscellaneous other infections	15	Tier 3	3		1	1			#REF!	#REF!	#REF!
B2685	B26	B268	1	Mumps arthritis	Mumps arthritis	2015	B25-B34 Other viral diseases	Miscellaneous other infections	15	Tier 3	3		1	1			#REF!	#REF!	#REF!
B2689	B26	B268	1	Other mumps complications	Other mumps complications	2015	B25-B34 Other viral diseases	Miscellaneous other infections	15	Tier 3	3		1	1			#REF!	#REF!	#REF!
B269	B26	B269	1	Mumps without complication	Mumps without complication	2015	B25-B34 Other viral diseases	Miscellaneous other infections	15	Tier 3	3		1	1			#REF!	#REF!	#REF!
B27	B27	B27	0	Infectious mononucleosis	Infectious mononucleosis	2015	B25-B34 Other viral diseases	Miscellaneous other infections	15	Tier 3	3		1	.			#REF!	#REF!	#REF!
B270	B27	B270	0	Gammaherpesviral mononucleosis	Gammaherpesviral mononucleosis	2015	B25-B34 Other viral diseases	Miscellaneous other infections	15	Tier 3	3		1	.			#REF!	#REF!	#REF!
B2700	B27	B270	1	Gammaherpesviral mononucleosis without complication	Gammaherpesviral mononucleosis without complication	2015	B25-B34 Other viral diseases	Miscellaneous other infections	15	Tier 3	3		1	1			#REF!	#REF!	#REF!
B2701	B27	B270	1	Gammaherpesviral mononucleosis with polyneuropathy	Gammaherpesviral mononucleosis with polyneuropathy	2015	B25-B34 Other viral diseases	Miscellaneous other infections	15	Tier 3	3		1	1			#REF!	#REF!	#REF!
B2702	B27	B270	1	Gammaherpesviral mononucleosis with meningitis	Gammaherpesviral mononucleosis with meningitis	2015	B25-B34 Other viral diseases	Miscellaneous other infections	15	Tier 3	3		1	1			#REF!	#REF!	#REF!
B2709	B27	B270	1	Gammaherpesviral mononucleosis with other complications	Gammaherpesviral mononucleosis with other complications	2015	B25-B34 Other viral diseases	Miscellaneous other infections	15	Tier 3	3		1	1			#REF!	#REF!	#REF!
B271	B27	B271	0	Cytomegaloviral mononucleosis	Cytomegaloviral mononucleosis	2015	B25-B34 Other viral diseases	Miscellaneous other infections	15	Tier 3	3		1	.			#REF!	#REF!	#REF!
B2710	B27	B271	1	Cytomegaloviral mononucleosis without complications	Cytomegaloviral mononucleosis without complications	2015	B25-B34 Other viral diseases	Miscellaneous other infections	15	Tier 3	3		1	1			#REF!	#REF!	#REF!
B2711	B27	B271	1	Cytomegaloviral mononucleosis with polyneuropathy	Cytomegaloviral mononucleosis with polyneuropathy	2015	B25-B34 Other viral diseases	Miscellaneous other infections	15	Tier 3	3		1	1			#REF!	#REF!	#REF!
B2712	B27	B271	1	Cytomegaloviral mononucleosis with meningitis	Cytomegaloviral mononucleosis with meningitis	2015	B25-B34 Other viral diseases	Miscellaneous other infections	15	Tier 3	3		1	1			#REF!	#REF!	#REF!
B2719	B27	B271	1	Cytomegaloviral mononucleosis with other complication	Cytomegaloviral mononucleosis with other complication	2015	B25-B34 Other viral diseases	Miscellaneous other infections	15	Tier 3	3		1	1			#REF!	#REF!	#REF!
B278	B27	B278	0	Other infectious mononucleosis	Other infectious mononucleosis	2015	B25-B34 Other viral diseases	Miscellaneous other infections	15	Tier 3	3		1	.			#REF!	#REF!	#REF!
B2780	B27	B278	1	Other infectious mononucleosis without complication	Other infectious mononucleosis without complication	2015	B25-B34 Other viral diseases	Miscellaneous other infections	15	Tier 3	3		1	1			#REF!	#REF!	#REF!
B2781	B27	B278	1	Other infectious mononucleosis with polyneuropathy	Other infectious mononucleosis with polyneuropathy	2015	B25-B34 Other viral diseases	Miscellaneous other infections	15	Tier 3	3		1	1			#REF!	#REF!	#REF!
B2782	B27	B278	1	Other infectious mononucleosis with meningitis	Other infectious mononucleosis with meningitis	2015	B25-B34 Other viral diseases	Miscellaneous other infections	15	Tier 3	3		1	1			#REF!	#REF!	#REF!
B2789	B27	B278	1	Other infectious mononucleosis with other complication	Other infectious mononucleosis with other complication	2015	B25-B34 Other viral diseases	Miscellaneous other infections	15	Tier 3	3		1	1			#REF!	#REF!	#REF!
B279	B27	B279	0	Infectious mononucleosis, unspecified	Infectious mononucleosis, unspecified	2015	B25-B34 Other viral diseases	Miscellaneous other infections	15	Tier 3	3		1	.			#REF!	#REF!	#REF!
B2790	B27	B279	1	Infectious mononucleosis, unspecified without complication	Infectious mononucleosis, unspecified without complication	2015	B25-B34 Other viral diseases	Miscellaneous other infections	15	Tier 3	3		1	1			#REF!	#REF!	#REF!
B2791	B27	B279	1	Infectious mononucleosis, unspecified with polyneuropathy	Infectious mononucleosis, unspecified with polyneuropathy	2015	B25-B34 Other viral diseases	Miscellaneous other infections	15	Tier 3	3		1	1			#REF!	#REF!	#REF!
B2792	B27	B279	1	Infectious mononucleosis, unspecified with meningitis	Infectious mononucleosis, unspecified with meningitis	2015	B25-B34 Other viral diseases	Miscellaneous other infections	15	Tier 3	3		1	1			#REF!	#REF!	#REF!
B2799	B27	B279	1	Infectious mononucleosis, unsp with other complication	Infectious mononucleosis, unspecified with other complication	2015	B25-B34 Other viral diseases	Miscellaneous other infections	15	Tier 3	3		1	1			#REF!	#REF!	#REF!
B30	B30	B30	0	Viral conjunctivitis	Viral conjunctivitis	2015	B25-B34 Other viral diseases	Miscellaneous other infections	15	Tier 3	3		1	.			#REF!	#REF!	#REF!
B300	B30	B300	1	Keratoconjunctivitis due to adenovirus	Keratoconjunctivitis due to adenovirus	2015	B25-B34 Other viral diseases	Miscellaneous other infections	15	Tier 3	3		1	1			#REF!	#REF!	#REF!
B301	B30	B301	1	Conjunctivitis due to adenovirus	Conjunctivitis due to adenovirus	2015	B25-B34 Other viral diseases	Miscellaneous other infections	15	Tier 3	3		1	1			#REF!	#REF!	#REF!
B302	B30	B302	1	Viral pharyngoconjunctivitis	Viral pharyngoconjunctivitis	2015	B25-B34 Other viral diseases	Miscellaneous other infections	15	Tier 3	3		1	1			#REF!	#REF!	#REF!
B303	B30	B303	1	Acute epidemic hemorrhagic conjunctivitis (enteroviral)	Acute epidemic hemorrhagic conjunctivitis (enteroviral)	2015	B25-B34 Other viral diseases	Miscellaneous other infections	15	Tier 3	3		1	1			#REF!	#REF!	#REF!
B308	B30	B308	1	Other viral conjunctivitis	Other viral conjunctivitis	2015	B25-B34 Other viral diseases	Miscellaneous other infections	15	Tier 3	3		1	1			#REF!	#REF!	#REF!
B309	B30	B309	1	Viral conjunctivitis, unspecified	Viral conjunctivitis, unspecified	2015	B25-B34 Other viral diseases	Miscellaneous other infections	15	Tier 3	3		1	1			#REF!	#REF!	#REF!
B33	B33	B33	0	Other viral diseases, not elsewhere classified	Other viral diseases, not elsewhere classified	2015	B25-B34 Other viral diseases	Miscellaneous other infections	15	Tier 3	3		1	.			#REF!	#REF!	#REF!
B330	B33	B330	1	Epidemic myalgia	Epidemic myalgia	2015	B25-B34 Other viral diseases	Miscellaneous other infections	15	Tier 3	3		1	1			#REF!	#REF!	#REF!
B331	B33	B331	1	Ross River disease	Ross River disease	2015	B25-B34 Other viral diseases	Miscellaneous other infections	15	Tier 3	3		1	1			#REF!	#REF!	#REF!
B332	B33	B332	0	Viral carditis	Viral carditis	2015	B25-B34 Other viral diseases	Miscellaneous other infections	15	Tier 3	3		1	.			#REF!	#REF!	#REF!
B3320	B33	B332	1	Viral carditis, unspecified	Viral carditis, unspecified	2015	B25-B34 Other viral diseases	Miscellaneous other infections	15	Tier 3	3		1	1			#REF!	#REF!	#REF!
B3321	B33	B332	1	Viral endocarditis	Viral endocarditis	2015	B25-B34 Other viral diseases	Miscellaneous other infections	15	Tier 3	3		1	1			#REF!	#REF!	#REF!
B3322	B33	B332	1	Viral myocarditis	Viral myocarditis	2015	B25-B34 Other viral diseases	Miscellaneous other infections	15	Tier 3	3		1	1			#REF!	#REF!	#REF!
B3323	B33	B332	1	Viral pericarditis	Viral pericarditis	2015	B25-B34 Other viral diseases	Miscellaneous other infections	15	Tier 3	3		1	1			#REF!	#REF!	#REF!
B3324	B33	B332	1	Viral cardiomyopathy	Viral cardiomyopathy	2015	B25-B34 Other viral diseases	Miscellaneous other infections	15	Tier 3	3		1	1			#REF!	#REF!	#REF!
B333	B33	B333	1	Retrovirus infections, not elsewhere classified	Retrovirus infections, not elsewhere classified	2015	B25-B34 Other viral diseases	Miscellaneous other infections	15	Tier 3	3		1	1			#REF!	#REF!	#REF!
B334	B33	B334	1	Hantavirus (cardio)-pulmonary syndrome [HPS] [HCPS]	Hantavirus (cardio)-pulmonary syndrome [HPS] [HCPS]	2015	B25-B34 Other viral diseases	Miscellaneous other infections	15	Tier 3	3		1	1			#REF!	#REF!	#REF!
B338	B33	B338	1	Other specified viral diseases	Other specified viral diseases	2015	B25-B34 Other viral diseases	Miscellaneous other infections	15	Tier 3	3		1	1			#REF!	#REF!	#REF!
B34	B34	B34	0	Viral infection of unspecified site	Viral infection of unspecified site	2015	B25-B34 Other viral diseases	Miscellaneous other infections	15	Tier 3	3		1	.			#REF!	#REF!	#REF!
B340	B34	B340	1	Adenovirus infection, unspecified	Adenovirus infection, unspecified	2015	B25-B34 Other viral diseases	Miscellaneous other infections	15	Tier 3	3		1	1			#REF!	#REF!	#REF!
B341	B34	B341	1	Enterovirus infection, unspecified	Enterovirus infection, unspecified	2015	B25-B34 Other viral diseases	Miscellaneous other infections	15	Tier 3	3		1	1			#REF!	#REF!	#REF!
B342	B34	B342	1	Coronavirus infection, unspecified	Coronavirus infection, unspecified	2015	B25-B34 Other viral diseases	Miscellaneous other infections	15	Tier 3	3		1	1			#REF!	#REF!	#REF!
B343	B34	B343	1	Parvovirus infection, unspecified	Parvovirus infection, unspecified	2015	B25-B34 Other viral diseases	Miscellaneous other infections	15	Tier 3	3		1	1			#REF!	#REF!	#REF!
B344	B34	B344	1	Papovavirus infection, unspecified	Papovavirus infection, unspecified	2015	B25-B34 Other viral diseases	Miscellaneous other infections	15	Tier 3	3		1	1			#REF!	#REF!	#REF!
B348	B34	B348	1	Other viral infections of unspecified site	Other viral infections of unspecified site	2015	B25-B34 Other viral diseases	Miscellaneous other infections	15	Tier 3	3		1	1			#REF!	#REF!	#REF!
B349	B34	B349	1	Viral infection, unspecified	Viral infection, unspecified	2015	B25-B34 Other viral diseases	Miscellaneous other infections	15	Tier 3	3		1	1			#REF!	#REF!	#REF!
B35	B35	B35	0	Dermatophytosis	Dermatophytosis	2015	B35-B49 Mycoses	Skin/cutaneous/mucosal infections	9	Tier 2	2		1	.			#REF!	#REF!	#REF!
B350	B35	B350	1	Tinea barbae and tinea capitis	Tinea barbae and tinea capitis	2015	B35-B49 Mycoses	Skin/cutaneous/mucosal infections	9	Tier 2	2		1	1			#REF!	#REF!	#REF!
B351	B35	B351	1	Tinea unguium	Tinea unguium	2015	B35-B49 Mycoses	Skin/cutaneous/mucosal infections	9	Tier 2	2		1	1			#REF!	#REF!	#REF!
B352	B35	B352	1	Tinea manuum	Tinea manuum	2015	B35-B49 Mycoses	Skin/cutaneous/mucosal infections	9	Tier 2	2		1	1			#REF!	#REF!	#REF!
B353	B35	B353	1	Tinea pedis	Tinea pedis	2015	B35-B49 Mycoses	Skin/cutaneous/mucosal infections	9	Tier 2	2		1	1			#REF!	#REF!	#REF!
B354	B35	B354	1	Tinea corporis	Tinea corporis	2015	B35-B49 Mycoses	Skin/cutaneous/mucosal infections	9	Tier 2	2		1	1			#REF!	#REF!	#REF!
B355	B35	B355	1	Tinea imbricata	Tinea imbricata	2015	B35-B49 Mycoses	Skin/cutaneous/mucosal infections	9	Tier 2	2		1	1			#REF!	#REF!	#REF!
B356	B35	B356	1	Tinea cruris	Tinea cruris	2015	B35-B49 Mycoses	Skin/cutaneous/mucosal infections	9	Tier 2	2		1	1			#REF!	#REF!	#REF!
B358	B35	B358	1	Other dermatophytoses	Other dermatophytoses	2015	B35-B49 Mycoses	Skin/cutaneous/mucosal infections	9	Tier 2	2		1	1			#REF!	#REF!	#REF!
B359	B35	B359	1	Dermatophytosis, unspecified	Dermatophytosis, unspecified	2015	B35-B49 Mycoses	Skin/cutaneous/mucosal infections	9	Tier 2	2		1	1			#REF!	#REF!	#REF!
B36	B36	B36	0	Other superficial mycoses	Other superficial mycoses	2015	B35-B49 Mycoses	Skin/cutaneous/mucosal infections	9	Tier 2	2		1	.			#REF!	#REF!	#REF!
B360	B36	B360	1	Pityriasis versicolor	Pityriasis versicolor	2015	B35-B49 Mycoses	Skin/cutaneous/mucosal infections	9	Tier 2	2		1	1			#REF!	#REF!	#REF!
B361	B36	B361	1	Tinea nigra	Tinea nigra	2015	B35-B49 Mycoses	Skin/cutaneous/mucosal infections	9	Tier 2	2		1	1			#REF!	#REF!	#REF!
B362	B36	B362	1	White piedra	White piedra	2015	B35-B49 Mycoses	Skin/cutaneous/mucosal infections	9	Tier 2	2		1	1			#REF!	#REF!	#REF!
B363	B36	B363	1	Black piedra	Black piedra	2015	B35-B49 Mycoses	Skin/cutaneous/mucosal infections	9	Tier 2	2		1	1			#REF!	#REF!	#REF!
B368	B36	B368	1	Other specified superficial mycoses	Other specified superficial mycoses	2015	B35-B49 Mycoses	Skin/cutaneous/mucosal infections	9	Tier 2	2		1	1			#REF!	#REF!	#REF!
B369	B36	B369	1	Superficial mycosis, unspecified	Superficial mycosis, unspecified	2015	B35-B49 Mycoses	Skin/cutaneous/mucosal infections	9	Tier 2	2		1	1			#REF!	#REF!	#REF!
B37	B37	B37	0	Candidiasis	Candidiasis	2015	B35-B49 Mycoses	Miscellaneous other infections	15	Tier 3	3		1	.			#REF!	#REF!	#REF!
B370	B37	B370	1	Candidal stomatitis	Candidal stomatitis	2015	B35-B49 Mycoses	Miscellaneous other infections	15	Tier 3	3		1	1			#REF!	#REF!	#REF!
B371	B37	B371	1	Pulmonary candidiasis	Pulmonary candidiasis	2015	B35-B49 Mycoses	Miscellaneous other infections	15	Tier 3	3		1	1			#REF!	#REF!	#REF!
B372	B37	B372	1	Candidiasis of skin and nail	Candidiasis of skin and nail	2015	B35-B49 Mycoses	Miscellaneous other infections	15	Tier 3	3		1	1			#REF!	#REF!	#REF!
B373	B37	B373	1	Candidiasis of vulva and vagina	Candidiasis of vulva and vagina	2015	B35-B49 Mycoses	Miscellaneous other infections	15	Tier 3	3		1	1			#REF!	#REF!	#REF!
B374	B37	B374	0	Candidiasis of other urogenital sites	Candidiasis of other urogenital sites	2015	B35-B49 Mycoses	Miscellaneous other infections	15	Tier 3	3		1	.			#REF!	#REF!	#REF!
B3741	B37	B374	1	Candidal cystitis and urethritis	Candidal cystitis and urethritis	2015	B35-B49 Mycoses	Miscellaneous other infections	15	Tier 3	3		1	1			#REF!	#REF!	#REF!
B3742	B37	B374	1	Candidal balanitis	Candidal balanitis	2015	B35-B49 Mycoses	Miscellaneous other infections	15	Tier 3	3		1	1			#REF!	#REF!	#REF!
B3749	B37	B374	1	Other urogenital candidiasis	Other urogenital candidiasis	2015	B35-B49 Mycoses	Miscellaneous other infections	15	Tier 3	3		1	1			#REF!	#REF!	#REF!
B375	B37	B375	1	Candidal meningitis	Candidal meningitis	2015	B35-B49 Mycoses	Miscellaneous other infections	15	Tier 3	3		1	1			#REF!	#REF!	#REF!
B376	B37	B376	1	Candidal endocarditis	Candidal endocarditis	2015	B35-B49 Mycoses	Miscellaneous other infections	15	Tier 3	3		1	1			#REF!	#REF!	#REF!
B377	B37	B377	1	Candidal sepsis	Candidal sepsis	2015	B35-B49 Mycoses	Miscellaneous other infections	15	Tier 3	3		1	1			#REF!	#REF!	#REF!
B378	B37	B378	0	Candidiasis of other sites	Candidiasis of other sites	2015	B35-B49 Mycoses	Miscellaneous other infections	15	Tier 3	3		1	.			#REF!	#REF!	#REF!
B3781	B37	B378	1	Candidal esophagitis	Candidal esophagitis	2015	B35-B49 Mycoses	Miscellaneous other infections	15	Tier 3	3		1	1			#REF!	#REF!	#REF!
B3782	B37	B378	1	Candidal enteritis	Candidal enteritis	2015	B35-B49 Mycoses	Miscellaneous other infections	15	Tier 3	3		1	1			#REF!	#REF!	#REF!
B3783	B37	B378	1	Candidal cheilitis	Candidal cheilitis	2015	B35-B49 Mycoses	Miscellaneous other infections	15	Tier 3	3		1	1			#REF!	#REF!	#REF!
B3784	B37	B378	1	Candidal otitis externa	Candidal otitis externa	2015	B35-B49 Mycoses	Miscellaneous other infections	15	Tier 3	3		1	1			#REF!	#REF!	#REF!
B3789	B37	B378	1	Other sites of candidiasis	Other sites of candidiasis	2015	B35-B49 Mycoses	Miscellaneous other infections	15	Tier 3	3		1	1			#REF!	#REF!	#REF!
B379	B37	B379	1	Candidiasis, unspecified	Candidiasis, unspecified	2015	B35-B49 Mycoses	Miscellaneous other infections	15	Tier 3	3		1	1			#REF!	#REF!	#REF!
B38	B38	B38	0	Coccidioidomycosis	Coccidioidomycosis	2015	B35-B49 Mycoses	Miscellaneous other infections	15	Tier 3	3		1	.			#REF!	#REF!	#REF!
B380	B38	B380	1	Acute pulmonary coccidioidomycosis	Acute pulmonary coccidioidomycosis	2015	B35-B49 Mycoses	Miscellaneous other infections	15	Tier 3	3		1	1			#REF!	#REF!	#REF!
B381	B38	B381	1	Chronic pulmonary coccidioidomycosis	Chronic pulmonary coccidioidomycosis	2015	B35-B49 Mycoses	Miscellaneous other infections	15	Tier 3	3		1	1			#REF!	#REF!	#REF!
B382	B38	B382	1	Pulmonary coccidioidomycosis, unspecified	Pulmonary coccidioidomycosis, unspecified	2015	B35-B49 Mycoses	Miscellaneous other infections	15	Tier 3	3		1	1			#REF!	#REF!	#REF!
B383	B38	B383	1	Cutaneous coccidioidomycosis	Cutaneous coccidioidomycosis	2015	B35-B49 Mycoses	Miscellaneous other infections	15	Tier 3	3		1	1			#REF!	#REF!	#REF!
B384	B38	B384	1	Coccidioidomycosis meningitis	Coccidioidomycosis meningitis	2015	B35-B49 Mycoses	Miscellaneous other infections	15	Tier 3	3		1	1			#REF!	#REF!	#REF!
B387	B38	B387	1	Disseminated coccidioidomycosis	Disseminated coccidioidomycosis	2015	B35-B49 Mycoses	Miscellaneous other infections	15	Tier 3	3		1	1			#REF!	#REF!	#REF!
B388	B38	B388	0	Other forms of coccidioidomycosis	Other forms of coccidioidomycosis	2015	B35-B49 Mycoses	Miscellaneous other infections	15	Tier 3	3		1	.			#REF!	#REF!	#REF!
B3881	B38	B388	1	Prostatic coccidioidomycosis	Prostatic coccidioidomycosis	2015	B35-B49 Mycoses	Miscellaneous other infections	15	Tier 3	3		1	1			#REF!	#REF!	#REF!
B3889	B38	B388	1	Other forms of coccidioidomycosis	Other forms of coccidioidomycosis	2015	B35-B49 Mycoses	Miscellaneous other infections	15	Tier 3	3		1	1			#REF!	#REF!	#REF!
B389	B38	B389	1	Coccidioidomycosis, unspecified	Coccidioidomycosis, unspecified	2015	B35-B49 Mycoses	Miscellaneous other infections	15	Tier 3	3		1	1			#REF!	#REF!	#REF!
B39	B39	B39	0	Histoplasmosis	Histoplasmosis	2015	B35-B49 Mycoses	Miscellaneous other infections	15	Tier 3	3		1	.			#REF!	#REF!	#REF!
B390	B39	B390	1	Acute pulmonary histoplasmosis capsulati	Acute pulmonary histoplasmosis capsulati	2015	B35-B49 Mycoses	Miscellaneous other infections	15	Tier 3	3		1	1			#REF!	#REF!	#REF!
B391	B39	B391	1	Chronic pulmonary histoplasmosis capsulati	Chronic pulmonary histoplasmosis capsulati	2015	B35-B49 Mycoses	Miscellaneous other infections	15	Tier 3	3		1	1			#REF!	#REF!	#REF!
B392	B39	B392	1	Pulmonary histoplasmosis capsulati, unspecified	Pulmonary histoplasmosis capsulati, unspecified	2015	B35-B49 Mycoses	Miscellaneous other infections	15	Tier 3	3		1	1			#REF!	#REF!	#REF!
B393	B39	B393	1	Disseminated histoplasmosis capsulati	Disseminated histoplasmosis capsulati	2015	B35-B49 Mycoses	Miscellaneous other infections	15	Tier 3	3		1	1			#REF!	#REF!	#REF!
B394	B39	B394	1	Histoplasmosis capsulati, unspecified	Histoplasmosis capsulati, unspecified	2015	B35-B49 Mycoses	Miscellaneous other infections	15	Tier 3	3		1	1			#REF!	#REF!	#REF!
B395	B39	B395	1	Histoplasmosis duboisii	Histoplasmosis duboisii	2015	B35-B49 Mycoses	Miscellaneous other infections	15	Tier 3	3		1	1			#REF!	#REF!	#REF!
B399	B39	B399	1	Histoplasmosis, unspecified	Histoplasmosis, unspecified	2015	B35-B49 Mycoses	Miscellaneous other infections	15	Tier 3	3		1	1			#REF!	#REF!	#REF!
B40	B40	B40	0	Blastomycosis	Blastomycosis	2015	B35-B49 Mycoses	Miscellaneous other infections	15	Tier 3	3		1	.			#REF!	#REF!	#REF!
B400	B40	B400	1	Acute pulmonary blastomycosis	Acute pulmonary blastomycosis	2015	B35-B49 Mycoses	Miscellaneous other infections	15	Tier 3	3		1	1			#REF!	#REF!	#REF!
B401	B40	B401	1	Chronic pulmonary blastomycosis	Chronic pulmonary blastomycosis	2015	B35-B49 Mycoses	Miscellaneous other infections	15	Tier 3	3		1	1			#REF!	#REF!	#REF!
B402	B40	B402	1	Pulmonary blastomycosis, unspecified	Pulmonary blastomycosis, unspecified	2015	B35-B49 Mycoses	Miscellaneous other infections	15	Tier 3	3		1	1			#REF!	#REF!	#REF!
B403	B40	B403	1	Cutaneous blastomycosis	Cutaneous blastomycosis	2015	B35-B49 Mycoses	Miscellaneous other infections	15	Tier 3	3		1	1			#REF!	#REF!	#REF!
B407	B40	B407	1	Disseminated blastomycosis	Disseminated blastomycosis	2015	B35-B49 Mycoses	Miscellaneous other infections	15	Tier 3	3		1	1			#REF!	#REF!	#REF!
B408	B40	B408	0	Other forms of blastomycosis	Other forms of blastomycosis	2015	B35-B49 Mycoses	Miscellaneous other infections	15	Tier 3	3		1	.			#REF!	#REF!	#REF!
B4081	B40	B408	1	Blastomycotic meningoencephalitis	Blastomycotic meningoencephalitis	2015	B35-B49 Mycoses	Miscellaneous other infections	15	Tier 3	3		1	1			#REF!	#REF!	#REF!
B4089	B40	B408	1	Other forms of blastomycosis	Other forms of blastomycosis	2015	B35-B49 Mycoses	Miscellaneous other infections	15	Tier 3	3		1	1			#REF!	#REF!	#REF!
B409	B40	B409	1	Blastomycosis, unspecified	Blastomycosis, unspecified	2015	B35-B49 Mycoses	Miscellaneous other infections	15	Tier 3	3		1	1			#REF!	#REF!	#REF!
B41	B41	B41	0	Paracoccidioidomycosis	Paracoccidioidomycosis	2015	B35-B49 Mycoses	Miscellaneous other infections	15	Tier 3	3		1	.			#REF!	#REF!	#REF!
B410	B41	B410	1	Pulmonary paracoccidioidomycosis	Pulmonary paracoccidioidomycosis	2015	B35-B49 Mycoses	Miscellaneous other infections	15	Tier 3	3		1	1			#REF!	#REF!	#REF!
B417	B41	B417	1	Disseminated paracoccidioidomycosis	Disseminated paracoccidioidomycosis	2015	B35-B49 Mycoses	Miscellaneous other infections	15	Tier 3	3		1	1			#REF!	#REF!	#REF!
B418	B41	B418	1	Other forms of paracoccidioidomycosis	Other forms of paracoccidioidomycosis	2015	B35-B49 Mycoses	Miscellaneous other infections	15	Tier 3	3		1	1			#REF!	#REF!	#REF!
B419	B41	B419	1	Paracoccidioidomycosis, unspecified	Paracoccidioidomycosis, unspecified	2015	B35-B49 Mycoses	Miscellaneous other infections	15	Tier 3	3		1	1			#REF!	#REF!	#REF!
B42	B42	B42	0	Sporotrichosis	Sporotrichosis	2015	B35-B49 Mycoses	Miscellaneous other infections	15	Tier 3	3		1	.			#REF!	#REF!	#REF!
B420	B42	B420	1	Pulmonary sporotrichosis	Pulmonary sporotrichosis	2015	B35-B49 Mycoses	Miscellaneous other infections	15	Tier 3	3		1	1			#REF!	#REF!	#REF!
B421	B42	B421	1	Lymphocutaneous sporotrichosis	Lymphocutaneous sporotrichosis	2015	B35-B49 Mycoses	Miscellaneous other infections	15	Tier 3	3		1	1			#REF!	#REF!	#REF!
B427	B42	B427	1	Disseminated sporotrichosis	Disseminated sporotrichosis	2015	B35-B49 Mycoses	Miscellaneous other infections	15	Tier 3	3		1	1			#REF!	#REF!	#REF!
B428	B42	B428	0	Other forms of sporotrichosis	Other forms of sporotrichosis	2015	B35-B49 Mycoses	Miscellaneous other infections	15	Tier 3	3		1	.			#REF!	#REF!	#REF!
B4281	B42	B428	1	Cerebral sporotrichosis	Cerebral sporotrichosis	2015	B35-B49 Mycoses	Miscellaneous other infections	15	Tier 3	3		1	1			#REF!	#REF!	#REF!
B4282	B42	B428	1	Sporotrichosis arthritis	Sporotrichosis arthritis	2015	B35-B49 Mycoses	Miscellaneous other infections	15	Tier 3	3		1	1			#REF!	#REF!	#REF!
B4289	B42	B428	1	Other forms of sporotrichosis	Other forms of sporotrichosis	2015	B35-B49 Mycoses	Miscellaneous other infections	15	Tier 3	3		1	1			#REF!	#REF!	#REF!
B429	B42	B429	1	Sporotrichosis, unspecified	Sporotrichosis, unspecified	2015	B35-B49 Mycoses	Miscellaneous other infections	15	Tier 3	3		1	1			#REF!	#REF!	#REF!
B43	B43	B43	0	Chromomycosis and pheomycotic abscess	Chromomycosis and pheomycotic abscess	2015	B35-B49 Mycoses	Miscellaneous other infections	15	Tier 3	3		1	.			#REF!	#REF!	#REF!
B430	B43	B430	1	Cutaneous chromomycosis	Cutaneous chromomycosis	2015	B35-B49 Mycoses	Miscellaneous other infections	15	Tier 3	3		1	1			#REF!	#REF!	#REF!
B431	B43	B431	1	Pheomycotic brain abscess	Pheomycotic brain abscess	2015	B35-B49 Mycoses	Miscellaneous other infections	15	Tier 3	3		1	1			#REF!	#REF!	#REF!
B432	B43	B432	1	Subcutaneous pheomycotic abscess and cyst	Subcutaneous pheomycotic abscess and cyst	2015	B35-B49 Mycoses	Miscellaneous other infections	15	Tier 3	3		1	1			#REF!	#REF!	#REF!
B438	B43	B438	1	Other forms of chromomycosis	Other forms of chromomycosis	2015	B35-B49 Mycoses	Miscellaneous other infections	15	Tier 3	3		1	1			#REF!	#REF!	#REF!
B439	B43	B439	1	Chromomycosis, unspecified	Chromomycosis, unspecified	2015	B35-B49 Mycoses	Miscellaneous other infections	15	Tier 3	3		1	1			#REF!	#REF!	#REF!
B44	B44	B44	0	Aspergillosis	Aspergillosis	2015	B35-B49 Mycoses	Miscellaneous other infections	15	Tier 3	3		1	.			#REF!	#REF!	#REF!	N
B440	B44	B440	1	Invasive pulmonary aspergillosis	Invasive pulmonary aspergillosis	2015	B35-B49 Mycoses	Miscellaneous other infections	15	Tier 3	3		1	1			#REF!	#REF!	#REF!
B441	B44	B441	1	Other pulmonary aspergillosis	Other pulmonary aspergillosis	2015	B35-B49 Mycoses	Miscellaneous other infections	15	Tier 3	3		1	1			#REF!	#REF!	#REF!
B442	B44	B442	1	Tonsillar aspergillosis	Tonsillar aspergillosis	2015	B35-B49 Mycoses	Miscellaneous other infections	15	Tier 3	3		1	1			#REF!	#REF!	#REF!
B447	B44	B447	1	Disseminated aspergillosis	Disseminated aspergillosis	2015	B35-B49 Mycoses	Miscellaneous other infections	15	Tier 3	3		1	1			#REF!	#REF!	#REF!
B448	B44	B448	0	Other forms of aspergillosis	Other forms of aspergillosis	2015	B35-B49 Mycoses	Miscellaneous other infections	15	Tier 3	3		1	.			#REF!	#REF!	#REF!	N
B4481	B44	B448	1	Allergic bronchopulmonary aspergillosis	Allergic bronchopulmonary aspergillosis	2015	B35-B49 Mycoses	Other respiratory conditions	19	Tier 3	3		1	1			#REF!	#REF!	#REF!
B4489	B44	B448	1	Other forms of aspergillosis	Other forms of aspergillosis	2015	B35-B49 Mycoses	Miscellaneous other infections	15	Tier 3	3		1	1			#REF!	#REF!	#REF!
B449	B44	B449	1	Aspergillosis, unspecified	Aspergillosis, unspecified	2015	B35-B49 Mycoses	Miscellaneous other infections	15	Tier 3	3		1	1			#REF!	#REF!	#REF!
B45	B45	B45	0	Cryptococcosis	Cryptococcosis	2015	B35-B49 Mycoses	Miscellaneous other infections	15	Tier 3	3		1	.			#REF!	#REF!	#REF!
B450	B45	B450	1	Pulmonary cryptococcosis	Pulmonary cryptococcosis	2015	B35-B49 Mycoses	Miscellaneous other infections	15	Tier 3	3		1	1			#REF!	#REF!	#REF!
B451	B45	B451	1	Cerebral cryptococcosis	Cerebral cryptococcosis	2015	B35-B49 Mycoses	Miscellaneous other infections	15	Tier 3	3		1	1			#REF!	#REF!	#REF!
B452	B45	B452	1	Cutaneous cryptococcosis	Cutaneous cryptococcosis	2015	B35-B49 Mycoses	Miscellaneous other infections	15	Tier 3	3		1	1			#REF!	#REF!	#REF!
B453	B45	B453	1	Osseous cryptococcosis	Osseous cryptococcosis	2015	B35-B49 Mycoses	Miscellaneous other infections	15	Tier 3	3		1	1			#REF!	#REF!	#REF!
B457	B45	B457	1	Disseminated cryptococcosis	Disseminated cryptococcosis	2015	B35-B49 Mycoses	Miscellaneous other infections	15	Tier 3	3		1	1			#REF!	#REF!	#REF!
B458	B45	B458	1	Other forms of cryptococcosis	Other forms of cryptococcosis	2015	B35-B49 Mycoses	Miscellaneous other infections	15	Tier 3	3		1	1			#REF!	#REF!	#REF!
B459	B45	B459	1	Cryptococcosis, unspecified	Cryptococcosis, unspecified	2015	B35-B49 Mycoses	Miscellaneous other infections	15	Tier 3	3		1	1			#REF!	#REF!	#REF!
B46	B46	B46	0	Zygomycosis	Zygomycosis	2015	B35-B49 Mycoses	Miscellaneous other infections	15	Tier 3	3		1	.			#REF!	#REF!	#REF!
B460	B46	B460	1	Pulmonary mucormycosis	Pulmonary mucormycosis	2015	B35-B49 Mycoses	Miscellaneous other infections	15	Tier 3	3		1	1			#REF!	#REF!	#REF!
B461	B46	B461	1	Rhinocerebral mucormycosis	Rhinocerebral mucormycosis	2015	B35-B49 Mycoses	Miscellaneous other infections	15	Tier 3	3		1	1			#REF!	#REF!	#REF!
B462	B46	B462	1	Gastrointestinal mucormycosis	Gastrointestinal mucormycosis	2015	B35-B49 Mycoses	Miscellaneous other infections	15	Tier 3	3		1	1			#REF!	#REF!	#REF!
B463	B46	B463	1	Cutaneous mucormycosis	Cutaneous mucormycosis	2015	B35-B49 Mycoses	Miscellaneous other infections	15	Tier 3	3		1	1			#REF!	#REF!	#REF!
B464	B46	B464	1	Disseminated mucormycosis	Disseminated mucormycosis	2015	B35-B49 Mycoses	Miscellaneous other infections	15	Tier 3	3		1	1			#REF!	#REF!	#REF!
B465	B46	B465	1	Mucormycosis, unspecified	Mucormycosis, unspecified	2015	B35-B49 Mycoses	Miscellaneous other infections	15	Tier 3	3		1	1			#REF!	#REF!	#REF!
B468	B46	B468	1	Other zygomycoses	Other zygomycoses	2015	B35-B49 Mycoses	Miscellaneous other infections	15	Tier 3	3		1	1			#REF!	#REF!	#REF!
B469	B46	B469	1	Zygomycosis, unspecified	Zygomycosis, unspecified	2015	B35-B49 Mycoses	Miscellaneous other infections	15	Tier 3	3		1	1			#REF!	#REF!	#REF!
B47	B47	B47	0	Mycetoma	Mycetoma	2015	B35-B49 Mycoses	Miscellaneous bacterial infections	1	Tier 1	1		1	.			#REF!	#REF!	#REF!	N
B470	B47	B470	1	Eumycetoma	Eumycetoma	2015	B35-B49 Mycoses	Miscellaneous other infections	15	Tier 3	3		1	1			#REF!	#REF!	#REF!
B471	B47	B471	1	Actinomycetoma	Actinomycetoma	2015	B35-B49 Mycoses	Miscellaneous bacterial infections	1	Tier 1	1		1	1			#REF!	#REF!	#REF!
B479	B47	B479	1	Mycetoma, unspecified	Mycetoma, unspecified	2015	B35-B49 Mycoses	Miscellaneous bacterial infections	1	Tier 1	1		1	1			#REF!	#REF!	#REF!
B48	B48	B48	0	Other mycoses, not elsewhere classified	Other mycoses, not elsewhere classified	2015	B35-B49 Mycoses	Miscellaneous other infections	15	Tier 3	3		1	.			#REF!	#REF!	#REF!
B480	B48	B480	1	Lobomycosis	Lobomycosis	2015	B35-B49 Mycoses	Miscellaneous other infections	15	Tier 3	3		1	1			#REF!	#REF!	#REF!
B481	B48	B481	1	Rhinosporidiosis	Rhinosporidiosis	2015	B35-B49 Mycoses	Miscellaneous other infections	15	Tier 3	3		1	1			#REF!	#REF!	#REF!
B482	B48	B482	1	Allescheriasis	Allescheriasis	2015	B35-B49 Mycoses	Miscellaneous other infections	15	Tier 3	3		1	1			#REF!	#REF!	#REF!
B483	B48	B483	1	Geotrichosis	Geotrichosis	2015	B35-B49 Mycoses	Miscellaneous other infections	15	Tier 3	3		1	1			#REF!	#REF!	#REF!
B484	B48	B484	1	Penicillosis	Penicillosis	2015	B35-B49 Mycoses	Miscellaneous other infections	15	Tier 3	3		1	1			#REF!	#REF!	#REF!
B488	B48	B488	1	Other specified mycoses	Other specified mycoses	2015	B35-B49 Mycoses	Miscellaneous other infections	15	Tier 3	3		1	1			#REF!	#REF!	#REF!
B49	B49	B49	1	Unspecified mycosis	Unspecified mycosis	2015	B35-B49 Mycoses	Miscellaneous other infections	15	Tier 3	3		1	1			#REF!	#REF!	#REF!
B50	B50	B50	0	Plasmodium falciparum malaria	Plasmodium falciparum malaria	2015	B50-B64 Protozoal diseases	Miscellaneous bacterial infections	1	Tier 1	1		1	.			#REF!	#REF!	#REF!
B500	B50	B500	1	Plasmodium falciparum malaria with cerebral complications	Plasmodium falciparum malaria with cerebral complications	2015	B50-B64 Protozoal diseases	Miscellaneous bacterial infections	1	Tier 1	1		1	1			#REF!	#REF!	#REF!
B508	B50	B508	1	Other severe and complicated Plasmodium falciparum malaria	Other severe and complicated Plasmodium falciparum malaria	2015	B50-B64 Protozoal diseases	Miscellaneous bacterial infections	1	Tier 1	1		1	1			#REF!	#REF!	#REF!
B509	B50	B509	1	Plasmodium falciparum malaria, unspecified	Plasmodium falciparum malaria, unspecified	2015	B50-B64 Protozoal diseases	Miscellaneous bacterial infections	1	Tier 1	1		1	1			#REF!	#REF!	#REF!
B51	B51	B51	0	Plasmodium vivax malaria	Plasmodium vivax malaria	2015	B50-B64 Protozoal diseases	Miscellaneous bacterial infections	1	Tier 1	1		1	.			#REF!	#REF!	#REF!
B510	B51	B510	1	Plasmodium vivax malaria with rupture of spleen	Plasmodium vivax malaria with rupture of spleen	2015	B50-B64 Protozoal diseases	Miscellaneous bacterial infections	1	Tier 1	1		1	1			#REF!	#REF!	#REF!
B518	B51	B518	1	Plasmodium vivax malaria with other complications	Plasmodium vivax malaria with other complications	2015	B50-B64 Protozoal diseases	Miscellaneous bacterial infections	1	Tier 1	1		1	1			#REF!	#REF!	#REF!
B519	B51	B519	1	Plasmodium vivax malaria without complication	Plasmodium vivax malaria without complication	2015	B50-B64 Protozoal diseases	Miscellaneous bacterial infections	1	Tier 1	1		1	1			#REF!	#REF!	#REF!
B52	B52	B52	0	Plasmodium malariae malaria	Plasmodium malariae malaria	2015	B50-B64 Protozoal diseases	Miscellaneous bacterial infections	1	Tier 1	1		1	.			#REF!	#REF!	#REF!
B520	B52	B520	1	Plasmodium malariae malaria with nephropathy	Plasmodium malariae malaria with nephropathy	2015	B50-B64 Protozoal diseases	Miscellaneous bacterial infections	1	Tier 1	1		1	1			#REF!	#REF!	#REF!
B528	B52	B528	1	Plasmodium malariae malaria with other complications	Plasmodium malariae malaria with other complications	2015	B50-B64 Protozoal diseases	Miscellaneous bacterial infections	1	Tier 1	1		1	1			#REF!	#REF!	#REF!
B529	B52	B529	1	Plasmodium malariae malaria without complication	Plasmodium malariae malaria without complication	2015	B50-B64 Protozoal diseases	Miscellaneous bacterial infections	1	Tier 1	1		1	1			#REF!	#REF!	#REF!
B53	B53	B53	0	Other specified malaria	Other specified malaria	2015	B50-B64 Protozoal diseases	Miscellaneous bacterial infections	1	Tier 1	1		1	.			#REF!	#REF!	#REF!
B530	B53	B530	1	Plasmodium ovale malaria	Plasmodium ovale malaria	2015	B50-B64 Protozoal diseases	Miscellaneous bacterial infections	1	Tier 1	1		1	1			#REF!	#REF!	#REF!
B531	B53	B531	1	Malaria due to simian plasmodia	Malaria due to simian plasmodia	2015	B50-B64 Protozoal diseases	Miscellaneous bacterial infections	1	Tier 1	1		1	1			#REF!	#REF!	#REF!
B538	B53	B538	1	Other malaria, not elsewhere classified	Other malaria, not elsewhere classified	2015	B50-B64 Protozoal diseases	Miscellaneous bacterial infections	1	Tier 1	1		1	1			#REF!	#REF!	#REF!
B54	B54	B54	1	Unspecified malaria	Unspecified malaria	2015	B50-B64 Protozoal diseases	Miscellaneous bacterial infections	1	Tier 1	1		1	1			#REF!	#REF!	#REF!
B55	B55	B55	0	Leishmaniasis	Leishmaniasis	2015	B50-B64 Protozoal diseases	Miscellaneous other infections	15	Tier 3	3		1	.			#REF!	#REF!	#REF!
B550	B55	B550	1	Visceral leishmaniasis	Visceral leishmaniasis	2015	B50-B64 Protozoal diseases	Miscellaneous other infections	15	Tier 3	3		1	1			#REF!	#REF!	#REF!
B551	B55	B551	1	Cutaneous leishmaniasis	Cutaneous leishmaniasis	2015	B50-B64 Protozoal diseases	Miscellaneous other infections	15	Tier 3	3		1	1			#REF!	#REF!	#REF!
B552	B55	B552	1	Mucocutaneous leishmaniasis	Mucocutaneous leishmaniasis	2015	B50-B64 Protozoal diseases	Miscellaneous other infections	15	Tier 3	3		1	1			#REF!	#REF!	#REF!
B559	B55	B559	1	Leishmaniasis, unspecified	Leishmaniasis, unspecified	2015	B50-B64 Protozoal diseases	Miscellaneous other infections	15	Tier 3	3		1	1			#REF!	#REF!	#REF!
B56	B56	B56	0	African trypanosomiasis	African trypanosomiasis	2015	B50-B64 Protozoal diseases	Miscellaneous other infections	15	Tier 3	3		1	.			#REF!	#REF!	#REF!
B560	B56	B560	1	Gambiense trypanosomiasis	Gambiense trypanosomiasis	2015	B50-B64 Protozoal diseases	Miscellaneous other infections	15	Tier 3	3		1	1			#REF!	#REF!	#REF!
B561	B56	B561	1	Rhodesiense trypanosomiasis	Rhodesiense trypanosomiasis	2015	B50-B64 Protozoal diseases	Miscellaneous other infections	15	Tier 3	3		1	1			#REF!	#REF!	#REF!
B569	B56	B569	1	African trypanosomiasis, unspecified	African trypanosomiasis, unspecified	2015	B50-B64 Protozoal diseases	Miscellaneous other infections	15	Tier 3	3		1	1			#REF!	#REF!	#REF!
B57	B57	B57	0	Chagas' disease	Chagas' disease	2015	B50-B64 Protozoal diseases	Miscellaneous other infections	15	Tier 3	3		1	.			#REF!	#REF!	#REF!
B570	B57	B570	1	Acute Chagas' disease with heart involvement	Acute Chagas' disease with heart involvement	2015	B50-B64 Protozoal diseases	Miscellaneous other infections	15	Tier 3	3		1	1			#REF!	#REF!	#REF!
B571	B57	B571	1	Acute Chagas' disease without heart involvement	Acute Chagas' disease without heart involvement	2015	B50-B64 Protozoal diseases	Miscellaneous other infections	15	Tier 3	3		1	1			#REF!	#REF!	#REF!
B572	B57	B572	1	Chagas' disease (chronic) with heart involvement	Chagas' disease (chronic) with heart involvement	2015	B50-B64 Protozoal diseases	Miscellaneous other infections	15	Tier 3	3		1	1			#REF!	#REF!	#REF!
B573	B57	B573	0	Chagas' disease (chronic) with digestive system involvement	Chagas' disease (chronic) with digestive system involvement	2015	B50-B64 Protozoal diseases	Miscellaneous other infections	15	Tier 3	3		1	.			#REF!	#REF!	#REF!
B5730	B57	B573	1	Chagas' disease with digestive system involvement, unsp	Chagas' disease with digestive system involvement, unspecified	2015	B50-B64 Protozoal diseases	Miscellaneous other infections	15	Tier 3	3		1	1			#REF!	#REF!	#REF!
B5731	B57	B573	1	Megaesophagus in Chagas' disease	Megaesophagus in Chagas' disease	2015	B50-B64 Protozoal diseases	Miscellaneous other infections	15	Tier 3	3		1	1			#REF!	#REF!	#REF!
B5732	B57	B573	1	Megacolon in Chagas' disease	Megacolon in Chagas' disease	2015	B50-B64 Protozoal diseases	Miscellaneous other infections	15	Tier 3	3		1	1			#REF!	#REF!	#REF!
B5739	B57	B573	1	Other digestive system involvement in Chagas' disease	Other digestive system involvement in Chagas' disease	2015	B50-B64 Protozoal diseases	Miscellaneous other infections	15	Tier 3	3		1	1			#REF!	#REF!	#REF!
B574	B57	B574	0	Chagas' disease (chronic) with nervous system involvement	Chagas' disease (chronic) with nervous system involvement	2015	B50-B64 Protozoal diseases	Miscellaneous other infections	15	Tier 3	3		1	.			#REF!	#REF!	#REF!
B5740	B57	B574	1	Chagas' disease with nervous system involvement, unspecified	Chagas' disease with nervous system involvement, unspecified	2015	B50-B64 Protozoal diseases	Miscellaneous other infections	15	Tier 3	3		1	1			#REF!	#REF!	#REF!
B5741	B57	B574	1	Meningitis in Chagas' disease	Meningitis in Chagas' disease	2015	B50-B64 Protozoal diseases	Miscellaneous other infections	15	Tier 3	3		1	1			#REF!	#REF!	#REF!
B5742	B57	B574	1	Meningoencephalitis in Chagas' disease	Meningoencephalitis in Chagas' disease	2015	B50-B64 Protozoal diseases	Miscellaneous other infections	15	Tier 3	3		1	1			#REF!	#REF!	#REF!
B5749	B57	B574	1	Other nervous system involvement in Chagas' disease	Other nervous system involvement in Chagas' disease	2015	B50-B64 Protozoal diseases	Miscellaneous other infections	15	Tier 3	3		1	1			#REF!	#REF!	#REF!
B575	B57	B575	1	Chagas' disease (chronic) with other organ involvement	Chagas' disease (chronic) with other organ involvement	2015	B50-B64 Protozoal diseases	Miscellaneous other infections	15	Tier 3	3		1	1			#REF!	#REF!	#REF!
B58	B58	B58	0	Toxoplasmosis	Toxoplasmosis	2015	B50-B64 Protozoal diseases	Miscellaneous bacterial infections	1	Tier 1	1		1	.			#REF!	#REF!	#REF!
B580	B58	B580	0	Toxoplasma oculopathy	Toxoplasma oculopathy	2015	B50-B64 Protozoal diseases	Miscellaneous bacterial infections	1	Tier 1	1		1	.			#REF!	#REF!	#REF!
B5800	B58	B580	1	Toxoplasma oculopathy, unspecified	Toxoplasma oculopathy, unspecified	2015	B50-B64 Protozoal diseases	Miscellaneous bacterial infections	1	Tier 1	1		1	1			#REF!	#REF!	#REF!
B5801	B58	B580	1	Toxoplasma chorioretinitis	Toxoplasma chorioretinitis	2015	B50-B64 Protozoal diseases	Miscellaneous bacterial infections	1	Tier 1	1		1	1			#REF!	#REF!	#REF!
B5809	B58	B580	1	Other toxoplasma oculopathy	Other toxoplasma oculopathy	2015	B50-B64 Protozoal diseases	Miscellaneous bacterial infections	1	Tier 1	1		1	1			#REF!	#REF!	#REF!
B581	B58	B581	1	Toxoplasma hepatitis	Toxoplasma hepatitis	2015	B50-B64 Protozoal diseases	Miscellaneous bacterial infections	1	Tier 1	1		1	1			#REF!	#REF!	#REF!
B582	B58	B582	1	Toxoplasma meningoencephalitis	Toxoplasma meningoencephalitis	2015	B50-B64 Protozoal diseases	Miscellaneous bacterial infections	1	Tier 1	1		1	1			#REF!	#REF!	#REF!
B583	B58	B583	1	Pulmonary toxoplasmosis	Pulmonary toxoplasmosis	2015	B50-B64 Protozoal diseases	Miscellaneous bacterial infections	1	Tier 1	1		1	1			#REF!	#REF!	#REF!
B588	B58	B588	0	Toxoplasmosis with other organ involvement	Toxoplasmosis with other organ involvement	2015	B50-B64 Protozoal diseases	Miscellaneous bacterial infections	1	Tier 1	1		1	.			#REF!	#REF!	#REF!
B5881	B58	B588	1	Toxoplasma myocarditis	Toxoplasma myocarditis	2015	B50-B64 Protozoal diseases	Miscellaneous bacterial infections	1	Tier 1	1		1	1			#REF!	#REF!	#REF!
B5882	B58	B588	1	Toxoplasma myositis	Toxoplasma myositis	2015	B50-B64 Protozoal diseases	Miscellaneous bacterial infections	1	Tier 1	1		1	1			#REF!	#REF!	#REF!
B5883	B58	B588	1	Toxoplasma tubulo-interstitial nephropathy	Toxoplasma tubulo-interstitial nephropathy	2015	B50-B64 Protozoal diseases	Miscellaneous bacterial infections	1	Tier 1	1		1	1			#REF!	#REF!	#REF!
B5889	B58	B588	1	Toxoplasmosis with other organ involvement	Toxoplasmosis with other organ involvement	2015	B50-B64 Protozoal diseases	Miscellaneous bacterial infections	1	Tier 1	1		1	1			#REF!	#REF!	#REF!
B589	B58	B589	1	Toxoplasmosis, unspecified	Toxoplasmosis, unspecified	2015	B50-B64 Protozoal diseases	Miscellaneous bacterial infections	1	Tier 1	1		1	1			#REF!	#REF!	#REF!
B59	B59	B59	1	Pneumocystosis	Pneumocystosis	2015	B50-B64 Protozoal diseases	Miscellaneous bacterial infections	1	Tier 1	1		1	1			#REF!	#REF!	#REF!
B60	B60	B60	0	Other protozoal diseases, not elsewhere classified	Other protozoal diseases, not elsewhere classified	2015	B50-B64 Protozoal diseases	Miscellaneous bacterial infections	1	Tier 1	1		1	.		1	#REF!	#REF!	#REF!		Majority are tier 3
B600	B60	B600	1	Babesiosis	Babesiosis	2015	B50-B64 Protozoal diseases	Miscellaneous bacterial infections	1	Tier 1	1		1	1		1	#REF!	#REF!	#REF!		protozoal
B601	B60	B601	0	Acanthamebiasis	Acanthamebiasis	2015	B50-B64 Protozoal diseases	Miscellaneous other infections	15	Tier 3	3		1	.			#REF!	#REF!	#REF!	N
B6010	B60	B601	1	Acanthamebiasis, unspecified	Acanthamebiasis, unspecified	2015	B50-B64 Protozoal diseases	Miscellaneous other infections	15	Tier 3	3		1	1			#REF!	#REF!	#REF!
B6011	B60	B601	1	Meningoencephalitis due to Acanthamoeba (culbertsoni)	Meningoencephalitis due to Acanthamoeba (culbertsoni)	2015	B50-B64 Protozoal diseases	Miscellaneous other infections	15	Tier 3	3		1	1			#REF!	#REF!	#REF!
B6012	B60	B601	1	Conjunctivitis due to Acanthamoeba	Conjunctivitis due to Acanthamoeba	2015	B50-B64 Protozoal diseases	Miscellaneous other infections	15	Tier 3	3		1	1			#REF!	#REF!	#REF!
B6013	B60	B601	1	Keratoconjunctivitis due to Acanthamoeba	Keratoconjunctivitis due to Acanthamoeba	2015	B50-B64 Protozoal diseases	Miscellaneous other infections	15	Tier 3	3		1	1			#REF!	#REF!	#REF!
B6019	B60	B601	1	Other acanthamebic disease	Other acanthamebic disease	2015	B50-B64 Protozoal diseases	Miscellaneous other infections	15	Tier 3	3		1	1			#REF!	#REF!	#REF!
B602	B60	B602	1	Naegleriasis	Naegleriasis	2015	B50-B64 Protozoal diseases	Miscellaneous bacterial infections	1	Tier 1	1		1	1		1	#REF!	#REF!	#REF!		protozoal
B608	B60	B608	1	Other specified protozoal diseases	Other specified protozoal diseases	2015	B50-B64 Protozoal diseases	Miscellaneous other infections	15	Tier 3	3		1	1			#REF!	#REF!	#REF!
B64	B64	B64	1	Unspecified protozoal disease	Unspecified protozoal disease	2015	B50-B64 Protozoal diseases	Miscellaneous other infections	15	Tier 3	3		1	1			#REF!	#REF!	#REF!
B65	B65	B65	0	Schistosomiasis [bilharziasis]	Schistosomiasis [bilharziasis]	2015	B65-B83 Helminthiases	Miscellaneous other infections	15	Tier 3	3		1	.			#REF!	#REF!	#REF!
B650	B65	B650	1	Schistosomiasis due to Schistosoma haematobium	Schistosomiasis due to Schistosoma haematobium [urinary schistosomiasis]	2015	B65-B83 Helminthiases	Miscellaneous other infections	15	Tier 3	3		1	1			#REF!	#REF!	#REF!
B651	B65	B651	1	Schistosomiasis due to Schistosoma mansoni	Schistosomiasis due to Schistosoma mansoni [intestinal schistosomiasis]	2015	B65-B83 Helminthiases	Miscellaneous other infections	15	Tier 3	3		1	1			#REF!	#REF!	#REF!
B652	B65	B652	1	Schistosomiasis due to Schistosoma japonicum	Schistosomiasis due to Schistosoma japonicum	2015	B65-B83 Helminthiases	Miscellaneous other infections	15	Tier 3	3		1	1			#REF!	#REF!	#REF!
B653	B65	B653	1	Cercarial dermatitis	Cercarial dermatitis	2015	B65-B83 Helminthiases	Miscellaneous other infections	15	Tier 3	3		1	1			#REF!	#REF!	#REF!
B658	B65	B658	1	Other schistosomiasis	Other schistosomiasis	2015	B65-B83 Helminthiases	Miscellaneous other infections	15	Tier 3	3		1	1			#REF!	#REF!	#REF!
B659	B65	B659	1	Schistosomiasis, unspecified	Schistosomiasis, unspecified	2015	B65-B83 Helminthiases	Miscellaneous other infections	15	Tier 3	3		1	1			#REF!	#REF!	#REF!
B66	B66	B66	0	Other fluke infections	Other fluke infections	2015	B65-B83 Helminthiases	Miscellaneous other infections	15	Tier 3	3		1	.			#REF!	#REF!	#REF!
B660	B66	B660	1	Opisthorchiasis	Opisthorchiasis	2015	B65-B83 Helminthiases	Miscellaneous other infections	15	Tier 3	3		1	1			#REF!	#REF!	#REF!
B661	B66	B661	1	Clonorchiasis	Clonorchiasis	2015	B65-B83 Helminthiases	Miscellaneous other infections	15	Tier 3	3		1	1			#REF!	#REF!	#REF!
B662	B66	B662	1	Dicroceliasis	Dicroceliasis	2015	B65-B83 Helminthiases	Miscellaneous other infections	15	Tier 3	3		1	1			#REF!	#REF!	#REF!
B663	B66	B663	1	Fascioliasis	Fascioliasis	2015	B65-B83 Helminthiases	Miscellaneous other infections	15	Tier 3	3		1	1			#REF!	#REF!	#REF!
B664	B66	B664	1	Paragonimiasis	Paragonimiasis	2015	B65-B83 Helminthiases	Miscellaneous other infections	15	Tier 3	3		1	1			#REF!	#REF!	#REF!
B665	B66	B665	1	Fasciolopsiasis	Fasciolopsiasis	2015	B65-B83 Helminthiases	Miscellaneous other infections	15	Tier 3	3		1	1			#REF!	#REF!	#REF!
B668	B66	B668	1	Other specified fluke infections	Other specified fluke infections	2015	B65-B83 Helminthiases	Miscellaneous other infections	15	Tier 3	3		1	1			#REF!	#REF!	#REF!
B669	B66	B669	1	Fluke infection, unspecified	Fluke infection, unspecified	2015	B65-B83 Helminthiases	Miscellaneous other infections	15	Tier 3	3		1	1			#REF!	#REF!	#REF!
B67	B67	B67	0	Echinococcosis	Echinococcosis	2015	B65-B83 Helminthiases	Miscellaneous other infections	15	Tier 3	3		1	.			#REF!	#REF!	#REF!
B670	B67	B670	1	Echinococcus granulosus infection of liver	Echinococcus granulosus infection of liver	2015	B65-B83 Helminthiases	Miscellaneous other infections	15	Tier 3	3		1	1			#REF!	#REF!	#REF!
B671	B67	B671	1	Echinococcus granulosus infection of lung	Echinococcus granulosus infection of lung	2015	B65-B83 Helminthiases	Miscellaneous other infections	15	Tier 3	3		1	1			#REF!	#REF!	#REF!
B672	B67	B672	1	Echinococcus granulosus infection of bone	Echinococcus granulosus infection of bone	2015	B65-B83 Helminthiases	Miscellaneous other infections	15	Tier 3	3		1	1			#REF!	#REF!	#REF!
B673	B67	B673	0	Echinococcus granulosus infection, other and multiple sites	Echinococcus granulosus infection, other and multiple sites	2015	B65-B83 Helminthiases	Miscellaneous other infections	15	Tier 3	3		1	.			#REF!	#REF!	#REF!
B6731	B67	B673	1	Echinococcus granulosus infection, thyroid gland	Echinococcus granulosus infection, thyroid gland	2015	B65-B83 Helminthiases	Miscellaneous other infections	15	Tier 3	3		1	1			#REF!	#REF!	#REF!
B6732	B67	B673	1	Echinococcus granulosus infection, multiple sites	Echinococcus granulosus infection, multiple sites	2015	B65-B83 Helminthiases	Miscellaneous other infections	15	Tier 3	3		1	1			#REF!	#REF!	#REF!
B6739	B67	B673	1	Echinococcus granulosus infection, other sites	Echinococcus granulosus infection, other sites	2015	B65-B83 Helminthiases	Miscellaneous other infections	15	Tier 3	3		1	1			#REF!	#REF!	#REF!
B674	B67	B674	1	Echinococcus granulosus infection, unspecified	Echinococcus granulosus infection, unspecified	2015	B65-B83 Helminthiases	Miscellaneous other infections	15	Tier 3	3		1	1			#REF!	#REF!	#REF!
B675	B67	B675	1	Echinococcus multilocularis infection of liver	Echinococcus multilocularis infection of liver	2015	B65-B83 Helminthiases	Miscellaneous other infections	15	Tier 3	3		1	1			#REF!	#REF!	#REF!
B676	B67	B676	0	Echinococcus multilocularis infct, oth and multiple sites	Echinococcus multilocularis infection, other and multiple sites	2015	B65-B83 Helminthiases	Miscellaneous other infections	15	Tier 3	3		1	.			#REF!	#REF!	#REF!
B6761	B67	B676	1	Echinococcus multilocularis infection, multiple sites	Echinococcus multilocularis infection, multiple sites	2015	B65-B83 Helminthiases	Miscellaneous other infections	15	Tier 3	3		1	1			#REF!	#REF!	#REF!
B6769	B67	B676	1	Echinococcus multilocularis infection, other sites	Echinococcus multilocularis infection, other sites	2015	B65-B83 Helminthiases	Miscellaneous other infections	15	Tier 3	3		1	1			#REF!	#REF!	#REF!
B677	B67	B677	1	Echinococcus multilocularis infection, unspecified	Echinococcus multilocularis infection, unspecified	2015	B65-B83 Helminthiases	Miscellaneous other infections	15	Tier 3	3		1	1			#REF!	#REF!	#REF!
B678	B67	B678	1	Echinococcosis, unspecified, of liver	Echinococcosis, unspecified, of liver	2015	B65-B83 Helminthiases	Miscellaneous other infections	15	Tier 3	3		1	1			#REF!	#REF!	#REF!
B679	B67	B679	0	Echinococcosis, other and unspecified	Echinococcosis, other and unspecified	2015	B65-B83 Helminthiases	Miscellaneous other infections	15	Tier 3	3		1	.			#REF!	#REF!	#REF!
B6790	B67	B679	1	Echinococcosis, unspecified	Echinococcosis, unspecified	2015	B65-B83 Helminthiases	Miscellaneous other infections	15	Tier 3	3		1	1			#REF!	#REF!	#REF!
B6799	B67	B679	1	Other echinococcosis	Other echinococcosis	2015	B65-B83 Helminthiases	Miscellaneous other infections	15	Tier 3	3		1	1			#REF!	#REF!	#REF!
B68	B68	B68	0	Taeniasis	Taeniasis	2015	B65-B83 Helminthiases	Miscellaneous other infections	15	Tier 3	3		1	.			#REF!	#REF!	#REF!
B680	B68	B680	1	Taenia solium taeniasis	Taenia solium taeniasis	2015	B65-B83 Helminthiases	Miscellaneous other infections	15	Tier 3	3		1	1			#REF!	#REF!	#REF!
B681	B68	B681	1	Taenia saginata taeniasis	Taenia saginata taeniasis	2015	B65-B83 Helminthiases	Miscellaneous other infections	15	Tier 3	3		1	1			#REF!	#REF!	#REF!
B689	B68	B689	1	Taeniasis, unspecified	Taeniasis, unspecified	2015	B65-B83 Helminthiases	Miscellaneous other infections	15	Tier 3	3		1	1			#REF!	#REF!	#REF!
B69	B69	B69	0	Cysticercosis	Cysticercosis	2015	B65-B83 Helminthiases	Miscellaneous other infections	15	Tier 3	3		1	.			#REF!	#REF!	#REF!
B690	B69	B690	1	Cysticercosis of central nervous system	Cysticercosis of central nervous system	2015	B65-B83 Helminthiases	Miscellaneous other infections	15	Tier 3	3		1	1			#REF!	#REF!	#REF!
B691	B69	B691	1	Cysticercosis of eye	Cysticercosis of eye	2015	B65-B83 Helminthiases	Miscellaneous other infections	15	Tier 3	3		1	1			#REF!	#REF!	#REF!
B698	B69	B698	0	Cysticercosis of other sites	Cysticercosis of other sites	2015	B65-B83 Helminthiases	Miscellaneous other infections	15	Tier 3	3		1	.			#REF!	#REF!	#REF!
B6981	B69	B698	1	Myositis in cysticercosis	Myositis in cysticercosis	2015	B65-B83 Helminthiases	Miscellaneous other infections	15	Tier 3	3		1	1			#REF!	#REF!	#REF!
B6989	B69	B698	1	Cysticercosis of other sites	Cysticercosis of other sites	2015	B65-B83 Helminthiases	Miscellaneous other infections	15	Tier 3	3		1	1			#REF!	#REF!	#REF!
B699	B69	B699	1	Cysticercosis, unspecified	Cysticercosis, unspecified	2015	B65-B83 Helminthiases	Miscellaneous other infections	15	Tier 3	3		1	1			#REF!	#REF!	#REF!
B70	B70	B70	0	Diphyllobothriasis and sparganosis	Diphyllobothriasis and sparganosis	2015	B65-B83 Helminthiases	Miscellaneous other infections	15	Tier 3	3		1	.			#REF!	#REF!	#REF!
B700	B70	B700	1	Diphyllobothriasis	Diphyllobothriasis	2015	B65-B83 Helminthiases	Miscellaneous other infections	15	Tier 3	3		1	1			#REF!	#REF!	#REF!
B701	B70	B701	1	Sparganosis	Sparganosis	2015	B65-B83 Helminthiases	Miscellaneous other infections	15	Tier 3	3		1	1			#REF!	#REF!	#REF!
B71	B71	B71	0	Other cestode infections	Other cestode infections	2015	B65-B83 Helminthiases	Miscellaneous other infections	15	Tier 3	3		1	.			#REF!	#REF!	#REF!
B710	B71	B710	1	Hymenolepiasis	Hymenolepiasis	2015	B65-B83 Helminthiases	Miscellaneous other infections	15	Tier 3	3		1	1			#REF!	#REF!	#REF!
B711	B71	B711	1	Dipylidiasis	Dipylidiasis	2015	B65-B83 Helminthiases	Miscellaneous other infections	15	Tier 3	3		1	1			#REF!	#REF!	#REF!
B718	B71	B718	1	Other specified cestode infections	Other specified cestode infections	2015	B65-B83 Helminthiases	Miscellaneous other infections	15	Tier 3	3		1	1			#REF!	#REF!	#REF!
B719	B71	B719	1	Cestode infection, unspecified	Cestode infection, unspecified	2015	B65-B83 Helminthiases	Miscellaneous other infections	15	Tier 3	3		1	1			#REF!	#REF!	#REF!
B72	B72	B72	1	Dracunculiasis	Dracunculiasis	2015	B65-B83 Helminthiases	Miscellaneous other infections	15	Tier 3	3		1	1			#REF!	#REF!	#REF!
B73	B73	B73	0	Onchocerciasis	Onchocerciasis	2015	B65-B83 Helminthiases	Miscellaneous other infections	15	Tier 3	3		1	.			#REF!	#REF!	#REF!
B730	B73	B730	0	Onchocerciasis with eye disease	Onchocerciasis with eye disease	2015	B65-B83 Helminthiases	Miscellaneous other infections	15	Tier 3	3		1	.			#REF!	#REF!	#REF!
B7300	B73	B730	1	Onchocerciasis with eye involvement, unspecified	Onchocerciasis with eye involvement, unspecified	2015	B65-B83 Helminthiases	Miscellaneous other infections	15	Tier 3	3		1	1			#REF!	#REF!	#REF!
B7301	B73	B730	1	Onchocerciasis with endophthalmitis	Onchocerciasis with endophthalmitis	2015	B65-B83 Helminthiases	Miscellaneous other infections	15	Tier 3	3		1	1			#REF!	#REF!	#REF!
B7302	B73	B730	1	Onchocerciasis with glaucoma	Onchocerciasis with glaucoma	2015	B65-B83 Helminthiases	Miscellaneous other infections	15	Tier 3	3		1	1			#REF!	#REF!	#REF!
B7309	B73	B730	1	Onchocerciasis with other eye involvement	Onchocerciasis with other eye involvement	2015	B65-B83 Helminthiases	Miscellaneous other infections	15	Tier 3	3		1	1			#REF!	#REF!	#REF!
B731	B73	B731	1	Onchocerciasis without eye disease	Onchocerciasis without eye disease	2015	B65-B83 Helminthiases	Miscellaneous other infections	15	Tier 3	3		1	1			#REF!	#REF!	#REF!
B74	B74	B74	0	Filariasis	Filariasis	2015	B65-B83 Helminthiases	Miscellaneous other infections	15	Tier 3	3		1	.			#REF!	#REF!	#REF!
B740	B74	B740	1	Filariasis due to Wuchereria bancrofti	Filariasis due to Wuchereria bancrofti	2015	B65-B83 Helminthiases	Miscellaneous other infections	15	Tier 3	3		1	1			#REF!	#REF!	#REF!
B741	B74	B741	1	Filariasis due to Brugia malayi	Filariasis due to Brugia malayi	2015	B65-B83 Helminthiases	Miscellaneous other infections	15	Tier 3	3		1	1			#REF!	#REF!	#REF!
B742	B74	B742	1	Filariasis due to Brugia timori	Filariasis due to Brugia timori	2015	B65-B83 Helminthiases	Miscellaneous other infections	15	Tier 3	3		1	1			#REF!	#REF!	#REF!
B743	B74	B743	1	Loiasis	Loiasis	2015	B65-B83 Helminthiases	Miscellaneous other infections	15	Tier 3	3		1	1			#REF!	#REF!	#REF!
B744	B74	B744	1	Mansonelliasis	Mansonelliasis	2015	B65-B83 Helminthiases	Miscellaneous other infections	15	Tier 3	3		1	1			#REF!	#REF!	#REF!
B748	B74	B748	1	Other filariases	Other filariases	2015	B65-B83 Helminthiases	Miscellaneous other infections	15	Tier 3	3		1	1			#REF!	#REF!	#REF!
B749	B74	B749	1	Filariasis, unspecified	Filariasis, unspecified	2015	B65-B83 Helminthiases	Miscellaneous other infections	15	Tier 3	3		1	1			#REF!	#REF!	#REF!
B75	B75	B75	1	Trichinellosis	Trichinellosis	2015	B65-B83 Helminthiases	Miscellaneous other infections	15	Tier 3	3		1	1			#REF!	#REF!	#REF!
B76	B76	B76	0	Hookworm diseases	Hookworm diseases	2015	B65-B83 Helminthiases	Miscellaneous other infections	15	Tier 3	3		1	.			#REF!	#REF!	#REF!
B760	B76	B760	1	Ancylostomiasis	Ancylostomiasis	2015	B65-B83 Helminthiases	Miscellaneous other infections	15	Tier 3	3		1	1			#REF!	#REF!	#REF!
B761	B76	B761	1	Necatoriasis	Necatoriasis	2015	B65-B83 Helminthiases	Miscellaneous other infections	15	Tier 3	3		1	1			#REF!	#REF!	#REF!
B768	B76	B768	1	Other hookworm diseases	Other hookworm diseases	2015	B65-B83 Helminthiases	Miscellaneous other infections	15	Tier 3	3		1	1			#REF!	#REF!	#REF!
B769	B76	B769	1	Hookworm disease, unspecified	Hookworm disease, unspecified	2015	B65-B83 Helminthiases	Miscellaneous other infections	15	Tier 3	3		1	1			#REF!	#REF!	#REF!
B77	B77	B77	0	Ascariasis	Ascariasis	2015	B65-B83 Helminthiases	Miscellaneous other infections	15	Tier 3	3		1	.			#REF!	#REF!	#REF!
B770	B77	B770	1	Ascariasis with intestinal complications	Ascariasis with intestinal complications	2015	B65-B83 Helminthiases	Miscellaneous other infections	15	Tier 3	3		1	1			#REF!	#REF!	#REF!
B778	B77	B778	0	Ascariasis with other complications	Ascariasis with other complications	2015	B65-B83 Helminthiases	Miscellaneous other infections	15	Tier 3	3		1	.			#REF!	#REF!	#REF!
B7781	B77	B778	1	Ascariasis pneumonia	Ascariasis pneumonia	2015	B65-B83 Helminthiases	Miscellaneous other infections	15	Tier 3	3		1	1			#REF!	#REF!	#REF!
B7789	B77	B778	1	Ascariasis with other complications	Ascariasis with other complications	2015	B65-B83 Helminthiases	Miscellaneous other infections	15	Tier 3	3		1	1			#REF!	#REF!	#REF!
B779	B77	B779	1	Ascariasis, unspecified	Ascariasis, unspecified	2015	B65-B83 Helminthiases	Miscellaneous other infections	15	Tier 3	3		1	1			#REF!	#REF!	#REF!
B78	B78	B78	0	Strongyloidiasis	Strongyloidiasis	2015	B65-B83 Helminthiases	Miscellaneous other infections	15	Tier 3	3		1	.			#REF!	#REF!	#REF!
B780	B78	B780	1	Intestinal strongyloidiasis	Intestinal strongyloidiasis	2015	B65-B83 Helminthiases	Miscellaneous other infections	15	Tier 3	3		1	1			#REF!	#REF!	#REF!
B781	B78	B781	1	Cutaneous strongyloidiasis	Cutaneous strongyloidiasis	2015	B65-B83 Helminthiases	Miscellaneous other infections	15	Tier 3	3		1	1			#REF!	#REF!	#REF!
B787	B78	B787	1	Disseminated strongyloidiasis	Disseminated strongyloidiasis	2015	B65-B83 Helminthiases	Miscellaneous other infections	15	Tier 3	3		1	1			#REF!	#REF!	#REF!
B789	B78	B789	1	Strongyloidiasis, unspecified	Strongyloidiasis, unspecified	2015	B65-B83 Helminthiases	Miscellaneous other infections	15	Tier 3	3		1	1			#REF!	#REF!	#REF!
B79	B79	B79	1	Trichuriasis	Trichuriasis	2015	B65-B83 Helminthiases	Miscellaneous other infections	15	Tier 3	3		1	1			#REF!	#REF!	#REF!
B80	B80	B80	1	Enterobiasis	Enterobiasis	2015	B65-B83 Helminthiases	Miscellaneous other infections	15	Tier 3	3		1	1			#REF!	#REF!	#REF!
B81	B81	B81	0	Other intestinal helminthiases, not elsewhere classified	Other intestinal helminthiases, not elsewhere classified	2015	B65-B83 Helminthiases	Miscellaneous other infections	15	Tier 3	3		1	.			#REF!	#REF!	#REF!
B810	B81	B810	1	Anisakiasis	Anisakiasis	2015	B65-B83 Helminthiases	Miscellaneous other infections	15	Tier 3	3		1	1			#REF!	#REF!	#REF!
B811	B81	B811	1	Intestinal capillariasis	Intestinal capillariasis	2015	B65-B83 Helminthiases	Miscellaneous other infections	15	Tier 3	3		1	1			#REF!	#REF!	#REF!
B812	B81	B812	1	Trichostrongyliasis	Trichostrongyliasis	2015	B65-B83 Helminthiases	Miscellaneous other infections	15	Tier 3	3		1	1			#REF!	#REF!	#REF!
B813	B81	B813	1	Intestinal angiostrongyliasis	Intestinal angiostrongyliasis	2015	B65-B83 Helminthiases	Miscellaneous other infections	15	Tier 3	3		1	1			#REF!	#REF!	#REF!
B814	B81	B814	1	Mixed intestinal helminthiases	Mixed intestinal helminthiases	2015	B65-B83 Helminthiases	Miscellaneous other infections	15	Tier 3	3		1	1			#REF!	#REF!	#REF!
B818	B81	B818	1	Other specified intestinal helminthiases	Other specified intestinal helminthiases	2015	B65-B83 Helminthiases	Miscellaneous other infections	15	Tier 3	3		1	1			#REF!	#REF!	#REF!
B82	B82	B82	0	Unspecified intestinal parasitism	Unspecified intestinal parasitism	2015	B65-B83 Helminthiases	Miscellaneous other infections	15	Tier 3	3		1	.			#REF!	#REF!	#REF!
B820	B82	B820	1	Intestinal helminthiasis, unspecified	Intestinal helminthiasis, unspecified	2015	B65-B83 Helminthiases	Miscellaneous other infections	15	Tier 3	3		1	1			#REF!	#REF!	#REF!
B829	B82	B829	1	Intestinal parasitism, unspecified	Intestinal parasitism, unspecified	2015	B65-B83 Helminthiases	Miscellaneous other infections	15	Tier 3	3		1	1			#REF!	#REF!	#REF!
B83	B83	B83	0	Other helminthiases	Other helminthiases	2015	B65-B83 Helminthiases	Miscellaneous other infections	15	Tier 3	3		1	.			#REF!	#REF!	#REF!
B830	B83	B830	1	Visceral larva migrans	Visceral larva migrans	2015	B65-B83 Helminthiases	Miscellaneous other infections	15	Tier 3	3		1	1			#REF!	#REF!	#REF!
B831	B83	B831	1	Gnathostomiasis	Gnathostomiasis	2015	B65-B83 Helminthiases	Miscellaneous other infections	15	Tier 3	3		1	1			#REF!	#REF!	#REF!
B832	B83	B832	1	Angiostrongyliasis due to Parastrongylus cantonensis	Angiostrongyliasis due to Parastrongylus cantonensis	2015	B65-B83 Helminthiases	Miscellaneous other infections	15	Tier 3	3		1	1			#REF!	#REF!	#REF!
B833	B83	B833	1	Syngamiasis	Syngamiasis	2015	B65-B83 Helminthiases	Miscellaneous other infections	15	Tier 3	3		1	1			#REF!	#REF!	#REF!
B834	B83	B834	1	Internal hirudiniasis	Internal hirudiniasis	2015	B65-B83 Helminthiases	Miscellaneous other infections	15	Tier 3	3		1	1			#REF!	#REF!	#REF!
B838	B83	B838	1	Other specified helminthiases	Other specified helminthiases	2015	B65-B83 Helminthiases	Miscellaneous other infections	15	Tier 3	3		1	1			#REF!	#REF!	#REF!
B839	B83	B839	1	Helminthiasis, unspecified	Helminthiasis, unspecified	2015	B65-B83 Helminthiases	Miscellaneous other infections	15	Tier 3	3		1	1			#REF!	#REF!	#REF!
B85	B85	B85	0	Pediculosis and phthiriasis	Pediculosis and phthiriasis	2015	B85-B89 Pediculosis, acariasis and other infestations	Miscellaneous other infections	15	Tier 3	3		1	.			#REF!	#REF!	#REF!
B850	B85	B850	1	Pediculosis due to Pediculus humanus capitis	Pediculosis due to Pediculus humanus capitis	2015	B85-B89 Pediculosis, acariasis and other infestations	Miscellaneous other infections	15	Tier 3	3		1	1			#REF!	#REF!	#REF!
B851	B85	B851	1	Pediculosis due to Pediculus humanus corporis	Pediculosis due to Pediculus humanus corporis	2015	B85-B89 Pediculosis, acariasis and other infestations	Miscellaneous other infections	15	Tier 3	3		1	1			#REF!	#REF!	#REF!
B852	B85	B852	1	Pediculosis, unspecified	Pediculosis, unspecified	2015	B85-B89 Pediculosis, acariasis and other infestations	Miscellaneous other infections	15	Tier 3	3		1	1			#REF!	#REF!	#REF!
B853	B85	B853	1	Phthiriasis	Phthiriasis	2015	B85-B89 Pediculosis, acariasis and other infestations	Miscellaneous other infections	15	Tier 3	3		1	1			#REF!	#REF!	#REF!
B854	B85	B854	1	Mixed pediculosis and phthiriasis	Mixed pediculosis and phthiriasis	2015	B85-B89 Pediculosis, acariasis and other infestations	Miscellaneous other infections	15	Tier 3	3		1	1			#REF!	#REF!	#REF!
B86	B86	B86	1	Scabies	Scabies	2015	B85-B89 Pediculosis, acariasis and other infestations	Miscellaneous other infections	15	Tier 3	3		1	1			#REF!	#REF!	#REF!
B87	B87	B87	0	Myiasis	Myiasis	2015	B85-B89 Pediculosis, acariasis and other infestations	Miscellaneous other infections	15	Tier 3	3		1	.			#REF!	#REF!	#REF!
B870	B87	B870	1	Cutaneous myiasis	Cutaneous myiasis	2015	B85-B89 Pediculosis, acariasis and other infestations	Miscellaneous other infections	15	Tier 3	3		1	1			#REF!	#REF!	#REF!
B871	B87	B871	1	Wound myiasis	Wound myiasis	2015	B85-B89 Pediculosis, acariasis and other infestations	Miscellaneous other infections	15	Tier 3	3		1	1			#REF!	#REF!	#REF!
B872	B87	B872	1	Ocular myiasis	Ocular myiasis	2015	B85-B89 Pediculosis, acariasis and other infestations	Miscellaneous other infections	15	Tier 3	3		1	1			#REF!	#REF!	#REF!
B873	B87	B873	1	Nasopharyngeal myiasis	Nasopharyngeal myiasis	2015	B85-B89 Pediculosis, acariasis and other infestations	Miscellaneous other infections	15	Tier 3	3		1	1			#REF!	#REF!	#REF!
B874	B87	B874	1	Aural myiasis	Aural myiasis	2015	B85-B89 Pediculosis, acariasis and other infestations	Miscellaneous other infections	15	Tier 3	3		1	1			#REF!	#REF!	#REF!
B878	B87	B878	0	Myiasis of other sites	Myiasis of other sites	2015	B85-B89 Pediculosis, acariasis and other infestations	Miscellaneous other infections	15	Tier 3	3		1	.			#REF!	#REF!	#REF!
B8781	B87	B878	1	Genitourinary myiasis	Genitourinary myiasis	2015	B85-B89 Pediculosis, acariasis and other infestations	Miscellaneous other infections	15	Tier 3	3		1	1			#REF!	#REF!	#REF!
B8782	B87	B878	1	Intestinal myiasis	Intestinal myiasis	2015	B85-B89 Pediculosis, acariasis and other infestations	Miscellaneous other infections	15	Tier 3	3		1	1			#REF!	#REF!	#REF!
B8789	B87	B878	1	Myiasis of other sites	Myiasis of other sites	2015	B85-B89 Pediculosis, acariasis and other infestations	Miscellaneous other infections	15	Tier 3	3		1	1			#REF!	#REF!	#REF!
B879	B87	B879	1	Myiasis, unspecified	Myiasis, unspecified	2015	B85-B89 Pediculosis, acariasis and other infestations	Miscellaneous other infections	15	Tier 3	3		1	1			#REF!	#REF!	#REF!
B88	B88	B88	0	Other infestations	Other infestations	2015	B85-B89 Pediculosis, acariasis and other infestations	Miscellaneous other infections	15	Tier 3	3		1	.			#REF!	#REF!	#REF!
B880	B88	B880	1	Other acariasis	Other acariasis	2015	B85-B89 Pediculosis, acariasis and other infestations	Miscellaneous other infections	15	Tier 3	3		1	1			#REF!	#REF!	#REF!
B881	B88	B881	1	Tungiasis [sandflea infestation]	Tungiasis [sandflea infestation]	2015	B85-B89 Pediculosis, acariasis and other infestations	Miscellaneous other infections	15	Tier 3	3		1	1			#REF!	#REF!	#REF!
B882	B88	B882	1	Other arthropod infestations	Other arthropod infestations	2015	B85-B89 Pediculosis, acariasis and other infestations	Miscellaneous other infections	15	Tier 3	3		1	1			#REF!	#REF!	#REF!
B883	B88	B883	1	External hirudiniasis	External hirudiniasis	2015	B85-B89 Pediculosis, acariasis and other infestations	Miscellaneous other infections	15	Tier 3	3		1	1			#REF!	#REF!	#REF!
B888	B88	B888	1	Other specified infestations	Other specified infestations	2015	B85-B89 Pediculosis, acariasis and other infestations	Miscellaneous other infections	15	Tier 3	3		1	1			#REF!	#REF!	#REF!
B889	B88	B889	1	Infestation, unspecified	Infestation, unspecified	2015	B85-B89 Pediculosis, acariasis and other infestations	Miscellaneous other infections	15	Tier 3	3		1	1			#REF!	#REF!	#REF!
B89	B89	B89	1	Unspecified parasitic disease	Unspecified parasitic disease	2015	B85-B89 Pediculosis, acariasis and other infestations	Miscellaneous other infections	15	Tier 3	3		1	1			#REF!	#REF!	#REF!
B90	B90	B90	0	Sequelae of tuberculosis	Sequelae of tuberculosis	2015	B90-B94 Sequelae of infectious and parasitic diseases	Miscellaneous bacterial infections	1	Tier 1	1		1	.	1		#REF!	#REF!	#REF!
B900	B90	B900	1	Sequelae of central nervous system tuberculosis	Sequelae of central nervous system tuberculosis	2015	B90-B94 Sequelae of infectious and parasitic diseases	Miscellaneous bacterial infections	1	Tier 1	1		1	1	1		#REF!	#REF!	#REF!
B901	B90	B901	1	Sequelae of genitourinary tuberculosis	Sequelae of genitourinary tuberculosis	2015	B90-B94 Sequelae of infectious and parasitic diseases	Miscellaneous bacterial infections	1	Tier 1	1		1	1	1		#REF!	#REF!	#REF!
B902	B90	B902	1	Sequelae of tuberculosis of bones and joints	Sequelae of tuberculosis of bones and joints	2015	B90-B94 Sequelae of infectious and parasitic diseases	Miscellaneous bacterial infections	1	Tier 1	1		1	1	1		#REF!	#REF!	#REF!
B908	B90	B908	1	Sequelae of tuberculosis of other organs	Sequelae of tuberculosis of other organs	2015	B90-B94 Sequelae of infectious and parasitic diseases	Miscellaneous bacterial infections	1	Tier 1	1		1	1	1		#REF!	#REF!	#REF!
B909	B90	B909	1	Sequelae of respiratory and unspecified tuberculosis	Sequelae of respiratory and unspecified tuberculosis	2015	B90-B94 Sequelae of infectious and parasitic diseases	Miscellaneous bacterial infections	1	Tier 1	1		1	1	1		#REF!	#REF!	#REF!
B91	B91	B91	1	Sequelae of poliomyelitis	Sequelae of poliomyelitis	2015	B90-B94 Sequelae of infectious and parasitic diseases	Miscellaneous other infections	15	Tier 3	3		1	1	1		#REF!	#REF!	#REF!
B92	B92	B92	1	Sequelae of leprosy	Sequelae of leprosy	2015	B90-B94 Sequelae of infectious and parasitic diseases	Miscellaneous bacterial infections	1	Tier 1	1		1	1	1		#REF!	#REF!	#REF!
B94	B94	B94	0	Sequelae of other and unsp infectious and parasitic diseases	Sequelae of other and unspecified infectious and parasitic diseases	2015	B90-B94 Sequelae of infectious and parasitic diseases	Miscellaneous bacterial infections	1	Tier 1	1		1	.	1		#REF!	#REF!	#REF!	N
B940	B94	B940	1	Sequelae of trachoma	Sequelae of trachoma	2015	B90-B94 Sequelae of infectious and parasitic diseases	Miscellaneous bacterial infections	1	Tier 1	1		1	1	1		#REF!	#REF!	#REF!
B941	B94	B941	1	Sequelae of viral encephalitis	Sequelae of viral encephalitis	2015	B90-B94 Sequelae of infectious and parasitic diseases	Miscellaneous other infections	15	Tier 3	3		1	1	1		#REF!	#REF!	#REF!
B942	B94	B942	1	Sequelae of viral hepatitis	Sequelae of viral hepatitis	2015	B90-B94 Sequelae of infectious and parasitic diseases	Miscellaneous other infections	15	Tier 3	3		1	1	1		#REF!	#REF!	#REF!
B948	B94	B948	1	Sequelae of oth infectious and parasitic diseases	Sequelae of other specified infectious and parasitic diseases	2015	B90-B94 Sequelae of infectious and parasitic diseases	Miscellaneous bacterial infections	1	Tier 1	1		1	1	1		#REF!	#REF!	#REF!
B949	B94	B949	1	Sequelae of unspecified infectious and parasitic disease	Sequelae of unspecified infectious and parasitic disease	2015	B90-B94 Sequelae of infectious and parasitic diseases	Miscellaneous bacterial infections	1	Tier 1	1		1	1	1		#REF!	#REF!	#REF!
B95	B95	B95	0	Strep as the cause of diseases classified elsewhere	Streptococcus, Staphylococcus, and Enterococcus as the cause of diseases classified elsewhere	2015	B95-B97 Bacterial and viral infectious agents	Miscellaneous bacterial infections	1	Tier 1	1		1	.			#REF!	#REF!	#REF!
B950	B95	B950	1	Streptococcus, group A, causing diseases classd elswhr	Streptococcus, group A, as the cause of diseases classified elsewhere	2015	B95-B97 Bacterial and viral infectious agents	Miscellaneous bacterial infections	1	Tier 1	1		1	1			#REF!	#REF!	#REF!
B951	B95	B951	1	Streptococcus, group B, causing diseases classd elswhr	Streptococcus, group B, as the cause of diseases classified elsewhere	2015	B95-B97 Bacterial and viral infectious agents	Miscellaneous bacterial infections	1	Tier 1	1		1	1			#REF!	#REF!	#REF!
B952	B95	B952	1	Enterococcus as the cause of diseases classified elsewhere	Enterococcus as the cause of diseases classified elsewhere	2015	B95-B97 Bacterial and viral infectious agents	Miscellaneous bacterial infections	1	Tier 1	1		1	1			#REF!	#REF!	#REF!
B953	B95	B953	1	Streptococcus pneumoniae causing diseases classd elswhr	Streptococcus pneumoniae as the cause of diseases classified elsewhere	2015	B95-B97 Bacterial and viral infectious agents	Miscellaneous bacterial infections	1	Tier 1	1		1	1			#REF!	#REF!	#REF!
B954	B95	B954	1	Oth streptococcus as the cause of diseases classd elswhr	Other streptococcus as the cause of diseases classified elsewhere	2015	B95-B97 Bacterial and viral infectious agents	Miscellaneous bacterial infections	1	Tier 1	1		1	1			#REF!	#REF!	#REF!
B955	B95	B955	1	Unsp streptococcus as the cause of diseases classd elswhr	Unspecified streptococcus as the cause of diseases classified elsewhere	2015	B95-B97 Bacterial and viral infectious agents	Miscellaneous bacterial infections	1	Tier 1	1		1	1			#REF!	#REF!	#REF!
B956	B95	B956	0	Staphylococcus aureus as the cause of diseases classd elswhr	Staphylococcus aureus as the cause of diseases classified elsewhere	2015	B95-B97 Bacterial and viral infectious agents	Miscellaneous bacterial infections	1	Tier 1	1		1	.			#REF!	#REF!	#REF!
B9561	B95	B956	1	Methicillin suscep staph infct causing dis classd elswhr	Methicillin susceptible Staphylococcus aureus infection as the cause of diseases classified elsewhere	2015	B95-B97 Bacterial and viral infectious agents	Miscellaneous bacterial infections	1	Tier 1	1		1	1			#REF!	#REF!	#REF!
B9562	B95	B956	1	Methicillin resis staph infct causing diseases classd elswhr	Methicillin resistant Staphylococcus aureus infection as the cause of diseases classified elsewhere	2015	B95-B97 Bacterial and viral infectious agents	Miscellaneous bacterial infections	1	Tier 1	1		1	1			#REF!	#REF!	#REF!
B957	B95	B957	1	Oth staphylococcus as the cause of diseases classd elswhr	Other staphylococcus as the cause of diseases classified elsewhere	2015	B95-B97 Bacterial and viral infectious agents	Miscellaneous bacterial infections	1	Tier 1	1		1	1			#REF!	#REF!	#REF!
B958	B95	B958	1	Unsp staphylococcus as the cause of diseases classd elswhr	Unspecified staphylococcus as the cause of diseases classified elsewhere	2015	B95-B97 Bacterial and viral infectious agents	Miscellaneous bacterial infections	1	Tier 1	1		1	1			#REF!	#REF!	#REF!
B96	B96	B96	0	Oth bacterial agents as the cause of diseases classd elswhr	Other bacterial agents as the cause of diseases classified elsewhere	2015	B95-B97 Bacterial and viral infectious agents	Miscellaneous bacterial infections	1	Tier 1	1		1	.			#REF!	#REF!	#REF!
B960	B96	B960	1	Mycoplasma pneumoniae as the cause of diseases classd elswhr	Mycoplasma pneumoniae [M. pneumoniae] as the cause of diseases classified elsewhere	2015	B95-B97 Bacterial and viral infectious agents	Miscellaneous bacterial infections	1	Tier 1	1		1	1			#REF!	#REF!	#REF!
B961	B96	B961	1	Klebsiella pneumoniae as the cause of diseases classd elswhr	Klebsiella pneumoniae [K. pneumoniae] as the cause of diseases classified elsewhere	2015	B95-B97 Bacterial and viral infectious agents	Miscellaneous bacterial infections	1	Tier 1	1		1	1			#REF!	#REF!	#REF!
B962	B96	B962	0	Escherichia coli as the cause of diseases classd elswhr	Escherichia coli [E. coli ] as the cause of diseases classified elsewhere	2015	B95-B97 Bacterial and viral infectious agents	Miscellaneous bacterial infections	1	Tier 1	1		1	.			#REF!	#REF!	#REF!
B9620	B96	B962	1	Unsp Escherichia coli as the cause of diseases classd elswhr	Unspecified Escherichia coli [E. coli] as the cause of diseases classified elsewhere	2015	B95-B97 Bacterial and viral infectious agents	Miscellaneous bacterial infections	1	Tier 1	1		1	1			#REF!	#REF!	#REF!
B9621	B96	B962	1	Shig tox E coli [STEC] O157 causing diseases classd elswhr	Shiga toxin-producing Escherichia coli [E. coli] [STEC] O157 as the cause of diseases classified elsewhere	2015	B95-B97 Bacterial and viral infectious agents	Miscellaneous bacterial infections	1	Tier 1	1		1	1			#REF!	#REF!	#REF!
B9622	B96	B962	1	Oth shiga toxin E coli [STEC] causing diseases classd elswhr	Other specified Shiga toxin-producing Escherichia coli [E. coli] [STEC] as the cause of diseases classified elsewhere	2015	B95-B97 Bacterial and viral infectious agents	Miscellaneous bacterial infections	1	Tier 1	1		1	1			#REF!	#REF!	#REF!
B9623	B96	B962	1	Unsp shig tox E coli [STEC] causing diseases classd elswhr	Unspecified Shiga toxin-producing Escherichia coli [E. coli] [STEC] as the cause of diseases classified elsewhere	2015	B95-B97 Bacterial and viral infectious agents	Miscellaneous bacterial infections	1	Tier 1	1		1	1			#REF!	#REF!	#REF!
B9629	B96	B962	1	Oth Escherichia coli as the cause of diseases classd elswhr	Other Escherichia coli [E. coli] as the cause of diseases classified elsewhere	2015	B95-B97 Bacterial and viral infectious agents	Miscellaneous bacterial infections	1	Tier 1	1		1	1			#REF!	#REF!	#REF!
B963	B96	B963	1	Hemophilus influenzae as the cause of diseases classd elswhr	Hemophilus influenzae [H. influenzae] as the cause of diseases classified elsewhere	2015	B95-B97 Bacterial and viral infectious agents	Miscellaneous bacterial infections	1	Tier 1	1		1	1			#REF!	#REF!	#REF!
B964	B96	B964	1	Proteus (mirabilis) (morganii) causing dis classd elswhr	Proteus (mirabilis) (morganii) as the cause of diseases classified elsewhere	2015	B95-B97 Bacterial and viral infectious agents	Miscellaneous bacterial infections	1	Tier 1	1		1	1			#REF!	#REF!	#REF!
B965	B96	B965	1	Pseudomonas (mallei) causing diseases classd elswhr	Pseudomonas (aeruginosa) (mallei) (pseudomallei) as the cause of diseases classified elsewhere	2015	B95-B97 Bacterial and viral infectious agents	Miscellaneous bacterial infections	1	Tier 1	1		1	1			#REF!	#REF!	#REF!
B966	B96	B966	1	Bacteroides fragilis as the cause of diseases classd elswhr	Bacteroides fragilis [B. fragilis] as the cause of diseases classified elsewhere	2015	B95-B97 Bacterial and viral infectious agents	Miscellaneous bacterial infections	1	Tier 1	1		1	1			#REF!	#REF!	#REF!
B967	B96	B967	1	Clostridium perfringens causing diseases classd elswhr	Clostridium perfringens [C. perfringens] as the cause of diseases classified elsewhere	2015	B95-B97 Bacterial and viral infectious agents	Miscellaneous bacterial infections	1	Tier 1	1		1	1			#REF!	#REF!	#REF!
B968	B96	B968	0	Oth bacterial agents as the cause of diseases classd elswhr	Other specified bacterial agents as the cause of diseases classified elsewhere	2015	B95-B97 Bacterial and viral infectious agents	Miscellaneous bacterial infections	1	Tier 1	1		1	.			#REF!	#REF!	#REF!
B9681	B96	B968	1	Helicobacter pylori as the cause of diseases classd elswhr	Helicobacter pylori [H. pylori] as the cause of diseases classified elsewhere	2015	B95-B97 Bacterial and viral infectious agents	Miscellaneous bacterial infections	1	Tier 1	1		1	1			#REF!	#REF!	#REF!
B9682	B96	B968	1	Vibrio vulnificus as the cause of diseases classd elswhr	Vibrio vulnificus as the cause of diseases classified elsewhere	2015	B95-B97 Bacterial and viral infectious agents	Miscellaneous bacterial infections	1	Tier 1	1		1	1			#REF!	#REF!	#REF!
B9689	B96	B968	1	Oth bacterial agents as the cause of diseases classd elswhr	Other specified bacterial agents as the cause of diseases classified elsewhere	2015	B95-B97 Bacterial and viral infectious agents	Miscellaneous bacterial infections	1	Tier 1	1		1	1			#REF!	#REF!	#REF!
B97	B97	B97	0	Viral agents as the cause of diseases classified elsewhere	Viral agents as the cause of diseases classified elsewhere	2015	B95-B97 Bacterial and viral infectious agents	Miscellaneous other infections	15	Tier 3	3		1	.			#REF!	#REF!	#REF!
B970	B97	B970	1	Adenovirus as the cause of diseases classified elsewhere	Adenovirus as the cause of diseases classified elsewhere	2015	B95-B97 Bacterial and viral infectious agents	Miscellaneous other infections	15	Tier 3	3		1	1			#REF!	#REF!	#REF!
B971	B97	B971	0	Enterovirus as the cause of diseases classified elsewhere	Enterovirus as the cause of diseases classified elsewhere	2015	B95-B97 Bacterial and viral infectious agents	Miscellaneous other infections	15	Tier 3	3		1	.			#REF!	#REF!	#REF!
B9710	B97	B971	1	Unsp enterovirus as the cause of diseases classd elswhr	Unspecified enterovirus as the cause of diseases classified elsewhere	2015	B95-B97 Bacterial and viral infectious agents	Miscellaneous other infections	15	Tier 3	3		1	1			#REF!	#REF!	#REF!
B9711	B97	B971	1	Coxsackievirus as the cause of diseases classified elsewhere	Coxsackievirus as the cause of diseases classified elsewhere	2015	B95-B97 Bacterial and viral infectious agents	Miscellaneous other infections	15	Tier 3	3		1	1			#REF!	#REF!	#REF!
B9712	B97	B971	1	Echovirus as the cause of diseases classified elsewhere	Echovirus as the cause of diseases classified elsewhere	2015	B95-B97 Bacterial and viral infectious agents	Miscellaneous other infections	15	Tier 3	3		1	1			#REF!	#REF!	#REF!
B9719	B97	B971	1	Oth enterovirus as the cause of diseases classd elswhr	Other enterovirus as the cause of diseases classified elsewhere	2015	B95-B97 Bacterial and viral infectious agents	Miscellaneous other infections	15	Tier 3	3		1	1			#REF!	#REF!	#REF!
B972	B97	B972	0	Coronavirus as the cause of diseases classified elsewhere	Coronavirus as the cause of diseases classified elsewhere	2015	B95-B97 Bacterial and viral infectious agents	Miscellaneous other infections	15	Tier 3	3		1	.			#REF!	#REF!	#REF!
B9721	B97	B972	1	SARS-associated coronavirus causing diseases classd elswhr	SARS-associated coronavirus as the cause of diseases classified elsewhere	2015	B95-B97 Bacterial and viral infectious agents	Miscellaneous other infections	15	Tier 3	3		1	1			#REF!	#REF!	#REF!
B9729	B97	B972	1	Oth coronavirus as the cause of diseases classd elswhr	Other coronavirus as the cause of diseases classified elsewhere	2015	B95-B97 Bacterial and viral infectious agents	Miscellaneous other infections	15	Tier 3	3		1	1			#REF!	#REF!	#REF!
B973	B97	B973	0	Retrovirus as the cause of diseases classified elsewhere	Retrovirus as the cause of diseases classified elsewhere	2015	B95-B97 Bacterial and viral infectious agents	Miscellaneous other infections	15	Tier 3	3		1	.			#REF!	#REF!	#REF!
B9730	B97	B973	1	Unsp retrovirus as the cause of diseases classd elswhr	Unspecified retrovirus as the cause of diseases classified elsewhere	2015	B95-B97 Bacterial and viral infectious agents	Miscellaneous other infections	15	Tier 3	3		1	1			#REF!	#REF!	#REF!
B9731	B97	B973	1	Lentivirus as the cause of diseases classified elsewhere	Lentivirus as the cause of diseases classified elsewhere	2015	B95-B97 Bacterial and viral infectious agents	Miscellaneous other infections	15	Tier 3	3		1	1			#REF!	#REF!	#REF!
B9732	B97	B973	1	Oncovirus as the cause of diseases classified elsewhere	Oncovirus as the cause of diseases classified elsewhere	2015	B95-B97 Bacterial and viral infectious agents	Miscellaneous other infections	15	Tier 3	3		1	1			#REF!	#REF!	#REF!
B9733	B97	B973	1	HTLV-I as the cause of diseases classified elsewhere	Human T-cell lymphotrophic virus, type I [HTLV-I] as the cause of diseases classified elsewhere	2015	B95-B97 Bacterial and viral infectious agents	Miscellaneous other infections	15	Tier 3	3		1	1			#REF!	#REF!	#REF!
B9734	B97	B973	1	HTLV-II as the cause of diseases classified elsewhere	Human T-cell lymphotrophic virus, type II [HTLV-II] as the cause of diseases classified elsewhere	2015	B95-B97 Bacterial and viral infectious agents	Miscellaneous other infections	15	Tier 3	3		1	1			#REF!	#REF!	#REF!
B9735	B97	B973	1	HIV 2 as the cause of diseases classified elsewhere	Human immunodeficiency virus, type 2 [HIV 2] as the cause of diseases classified elsewhere	2015	B95-B97 Bacterial and viral infectious agents	Miscellaneous other infections	15	Tier 3	3		1	1			#REF!	#REF!	#REF!
B9739	B97	B973	1	Oth retrovirus as the cause of diseases classified elsewhere	Other retrovirus as the cause of diseases classified elsewhere	2015	B95-B97 Bacterial and viral infectious agents	Miscellaneous other infections	15	Tier 3	3		1	1			#REF!	#REF!	#REF!
B974	B97	B974	1	Respiratory syncytial virus causing diseases classd elswhr	Respiratory syncytial virus as the cause of diseases classified elsewhere	2015	B95-B97 Bacterial and viral infectious agents	Miscellaneous other infections	15	Tier 3	3		1	1			#REF!	#REF!	#REF!
B975	B97	B975	1	Reovirus as the cause of diseases classified elsewhere	Reovirus as the cause of diseases classified elsewhere	2015	B95-B97 Bacterial and viral infectious agents	Miscellaneous other infections	15	Tier 3	3		1	1			#REF!	#REF!	#REF!
B976	B97	B976	1	Parvovirus as the cause of diseases classified elsewhere	Parvovirus as the cause of diseases classified elsewhere	2015	B95-B97 Bacterial and viral infectious agents	Miscellaneous other infections	15	Tier 3	3		1	1			#REF!	#REF!	#REF!
B977	B97	B977	1	Papillomavirus as the cause of diseases classified elsewhere	Papillomavirus as the cause of diseases classified elsewhere	2015	B95-B97 Bacterial and viral infectious agents	Miscellaneous other infections	15	Tier 3	3		1	1			#REF!	#REF!	#REF!
B978	B97	B978	0	Oth viral agents as the cause of diseases classd elswhr	Other viral agents as the cause of diseases classified elsewhere	2015	B95-B97 Bacterial and viral infectious agents	Miscellaneous other infections	15	Tier 3	3		1	.			#REF!	#REF!	#REF!
B9781	B97	B978	1	Human metapneumovirus as the cause of diseases classd elswhr	Human metapneumovirus as the cause of diseases classified elsewhere	2015	B95-B97 Bacterial and viral infectious agents	Miscellaneous other infections	15	Tier 3	3		1	1			#REF!	#REF!	#REF!
B9789	B97	B978	1	Oth viral agents as the cause of diseases classd elswhr	Other viral agents as the cause of diseases classified elsewhere	2015	B95-B97 Bacterial and viral infectious agents	Miscellaneous other infections	15	Tier 3	3		1	1			#REF!	#REF!	#REF!
B99	B99	B99	0	Other and unspecified infectious diseases	Other and unspecified infectious diseases	2015	B99 Other infectious diseases	Miscellaneous bacterial infections	1	Tier 1	1		1	.			#REF!	#REF!	#REF!
B998	B99	B998	1	Other infectious disease	Other infectious disease	2015	B99 Other infectious diseases	Miscellaneous bacterial infections	1	Tier 1	1		1	1			#REF!	#REF!	#REF!
B999	B99	B999	1	Unspecified infectious disease	Unspecified infectious disease	2015	B99 Other infectious diseases	Miscellaneous bacterial infections	1	Tier 1	1		1	1			#REF!	#REF!	#REF!
C00	C00	C00	0	Malignant neoplasm of lip	Malignant neoplasm of lip	2015	C00-D49 Neoplasms	All other codes not listed elsewhere	22	Tier 3	3		1	.			#REF!	#REF!	#REF!
C000	C00	C000	1	Malignant neoplasm of external upper lip	Malignant neoplasm of external upper lip	2015	C00-D49 Neoplasms	All other codes not listed elsewhere	22	Tier 3	3		1	1			#REF!	#REF!	#REF!
C001	C00	C001	1	Malignant neoplasm of external lower lip	Malignant neoplasm of external lower lip	2015	C00-D49 Neoplasms	All other codes not listed elsewhere	22	Tier 3	3		1	1			#REF!	#REF!	#REF!
C002	C00	C002	1	Malignant neoplasm of external lip, unspecified	Malignant neoplasm of external lip, unspecified	2015	C00-D49 Neoplasms	All other codes not listed elsewhere	22	Tier 3	3		1	1			#REF!	#REF!	#REF!
C003	C00	C003	1	Malignant neoplasm of upper lip, inner aspect	Malignant neoplasm of upper lip, inner aspect	2015	C00-D49 Neoplasms	All other codes not listed elsewhere	22	Tier 3	3		1	1			#REF!	#REF!	#REF!
C004	C00	C004	1	Malignant neoplasm of lower lip, inner aspect	Malignant neoplasm of lower lip, inner aspect	2015	C00-D49 Neoplasms	All other codes not listed elsewhere	22	Tier 3	3		1	1			#REF!	#REF!	#REF!
C005	C00	C005	1	Malignant neoplasm of lip, unspecified, inner aspect	Malignant neoplasm of lip, unspecified, inner aspect	2015	C00-D49 Neoplasms	All other codes not listed elsewhere	22	Tier 3	3		1	1			#REF!	#REF!	#REF!
C006	C00	C006	1	Malignant neoplasm of commissure of lip, unspecified	Malignant neoplasm of commissure of lip, unspecified	2015	C00-D49 Neoplasms	All other codes not listed elsewhere	22	Tier 3	3		1	1			#REF!	#REF!	#REF!
C008	C00	C008	1	Malignant neoplasm of overlapping sites of lip	Malignant neoplasm of overlapping sites of lip	2015	C00-D49 Neoplasms	All other codes not listed elsewhere	22	Tier 3	3		1	1			#REF!	#REF!	#REF!
C009	C00	C009	1	Malignant neoplasm of lip, unspecified	Malignant neoplasm of lip, unspecified	2015	C00-D49 Neoplasms	All other codes not listed elsewhere	22	Tier 3	3		1	1			#REF!	#REF!	#REF!
C01	C01	C01	1	Malignant neoplasm of base of tongue	Malignant neoplasm of base of tongue	2015	C00-D49 Neoplasms	All other codes not listed elsewhere	22	Tier 3	3		1	1			#REF!	#REF!	#REF!
C02	C02	C02	0	Malignant neoplasm of other and unspecified parts of tongue	Malignant neoplasm of other and unspecified parts of tongue	2015	C00-D49 Neoplasms	All other codes not listed elsewhere	22	Tier 3	3		1	.			#REF!	#REF!	#REF!
C020	C02	C020	1	Malignant neoplasm of dorsal surface of tongue	Malignant neoplasm of dorsal surface of tongue	2015	C00-D49 Neoplasms	All other codes not listed elsewhere	22	Tier 3	3		1	1			#REF!	#REF!	#REF!
C021	C02	C021	1	Malignant neoplasm of border of tongue	Malignant neoplasm of border of tongue	2015	C00-D49 Neoplasms	All other codes not listed elsewhere	22	Tier 3	3		1	1			#REF!	#REF!	#REF!
C022	C02	C022	1	Malignant neoplasm of ventral surface of tongue	Malignant neoplasm of ventral surface of tongue	2015	C00-D49 Neoplasms	All other codes not listed elsewhere	22	Tier 3	3		1	1			#REF!	#REF!	#REF!
C023	C02	C023	1	Malig neoplasm of anterior two-thirds of tongue, part unsp	Malignant neoplasm of anterior two-thirds of tongue, part unspecified	2015	C00-D49 Neoplasms	All other codes not listed elsewhere	22	Tier 3	3		1	1			#REF!	#REF!	#REF!
C024	C02	C024	1	Malignant neoplasm of lingual tonsil	Malignant neoplasm of lingual tonsil	2015	C00-D49 Neoplasms	All other codes not listed elsewhere	22	Tier 3	3		1	1			#REF!	#REF!	#REF!
C028	C02	C028	1	Malignant neoplasm of overlapping sites of tongue	Malignant neoplasm of overlapping sites of tongue	2015	C00-D49 Neoplasms	All other codes not listed elsewhere	22	Tier 3	3		1	1			#REF!	#REF!	#REF!
C029	C02	C029	1	Malignant neoplasm of tongue, unspecified	Malignant neoplasm of tongue, unspecified	2015	C00-D49 Neoplasms	All other codes not listed elsewhere	22	Tier 3	3		1	1			#REF!	#REF!	#REF!
C03	C03	C03	0	Malignant neoplasm of gum	Malignant neoplasm of gum	2015	C00-D49 Neoplasms	All other codes not listed elsewhere	22	Tier 3	3		1	.			#REF!	#REF!	#REF!
C030	C03	C030	1	Malignant neoplasm of upper gum	Malignant neoplasm of upper gum	2015	C00-D49 Neoplasms	All other codes not listed elsewhere	22	Tier 3	3		1	1			#REF!	#REF!	#REF!
C031	C03	C031	1	Malignant neoplasm of lower gum	Malignant neoplasm of lower gum	2015	C00-D49 Neoplasms	All other codes not listed elsewhere	22	Tier 3	3		1	1			#REF!	#REF!	#REF!
C039	C03	C039	1	Malignant neoplasm of gum, unspecified	Malignant neoplasm of gum, unspecified	2015	C00-D49 Neoplasms	All other codes not listed elsewhere	22	Tier 3	3		1	1			#REF!	#REF!	#REF!
C04	C04	C04	0	Malignant neoplasm of floor of mouth	Malignant neoplasm of floor of mouth	2015	C00-D49 Neoplasms	All other codes not listed elsewhere	22	Tier 3	3		1	.			#REF!	#REF!	#REF!
C040	C04	C040	1	Malignant neoplasm of anterior floor of mouth	Malignant neoplasm of anterior floor of mouth	2015	C00-D49 Neoplasms	All other codes not listed elsewhere	22	Tier 3	3		1	1			#REF!	#REF!	#REF!
C041	C04	C041	1	Malignant neoplasm of lateral floor of mouth	Malignant neoplasm of lateral floor of mouth	2015	C00-D49 Neoplasms	All other codes not listed elsewhere	22	Tier 3	3		1	1			#REF!	#REF!	#REF!
C048	C04	C048	1	Malignant neoplasm of overlapping sites of floor of mouth	Malignant neoplasm of overlapping sites of floor of mouth	2015	C00-D49 Neoplasms	All other codes not listed elsewhere	22	Tier 3	3		1	1			#REF!	#REF!	#REF!
C049	C04	C049	1	Malignant neoplasm of floor of mouth, unspecified	Malignant neoplasm of floor of mouth, unspecified	2015	C00-D49 Neoplasms	All other codes not listed elsewhere	22	Tier 3	3		1	1			#REF!	#REF!	#REF!
C05	C05	C05	0	Malignant neoplasm of palate	Malignant neoplasm of palate	2015	C00-D49 Neoplasms	All other codes not listed elsewhere	22	Tier 3	3		1	.			#REF!	#REF!	#REF!
C050	C05	C050	1	Malignant neoplasm of hard palate	Malignant neoplasm of hard palate	2015	C00-D49 Neoplasms	All other codes not listed elsewhere	22	Tier 3	3		1	1			#REF!	#REF!	#REF!
C051	C05	C051	1	Malignant neoplasm of soft palate	Malignant neoplasm of soft palate	2015	C00-D49 Neoplasms	All other codes not listed elsewhere	22	Tier 3	3		1	1			#REF!	#REF!	#REF!
C052	C05	C052	1	Malignant neoplasm of uvula	Malignant neoplasm of uvula	2015	C00-D49 Neoplasms	All other codes not listed elsewhere	22	Tier 3	3		1	1			#REF!	#REF!	#REF!
C058	C05	C058	1	Malignant neoplasm of overlapping sites of palate	Malignant neoplasm of overlapping sites of palate	2015	C00-D49 Neoplasms	All other codes not listed elsewhere	22	Tier 3	3		1	1			#REF!	#REF!	#REF!
C059	C05	C059	1	Malignant neoplasm of palate, unspecified	Malignant neoplasm of palate, unspecified	2015	C00-D49 Neoplasms	All other codes not listed elsewhere	22	Tier 3	3		1	1			#REF!	#REF!	#REF!
C06	C06	C06	0	Malignant neoplasm of other and unspecified parts of mouth	Malignant neoplasm of other and unspecified parts of mouth	2015	C00-D49 Neoplasms	All other codes not listed elsewhere	22	Tier 3	3		1	.			#REF!	#REF!	#REF!
C060	C06	C060	1	Malignant neoplasm of cheek mucosa	Malignant neoplasm of cheek mucosa	2015	C00-D49 Neoplasms	All other codes not listed elsewhere	22	Tier 3	3		1	1			#REF!	#REF!	#REF!
C061	C06	C061	1	Malignant neoplasm of vestibule of mouth	Malignant neoplasm of vestibule of mouth	2015	C00-D49 Neoplasms	All other codes not listed elsewhere	22	Tier 3	3		1	1			#REF!	#REF!	#REF!
C062	C06	C062	1	Malignant neoplasm of retromolar area	Malignant neoplasm of retromolar area	2015	C00-D49 Neoplasms	All other codes not listed elsewhere	22	Tier 3	3		1	1			#REF!	#REF!	#REF!
C068	C06	C068	0	Malignant neoplasm of ovrlp sites of and unsp parts of mouth	Malignant neoplasm of overlapping sites of other and unspecified parts of mouth	2015	C00-D49 Neoplasms	All other codes not listed elsewhere	22	Tier 3	3		1	.			#REF!	#REF!	#REF!
C0680	C06	C068	1	Malignant neoplasm of ovrlp sites of unsp parts of mouth	Malignant neoplasm of overlapping sites of unspecified parts of mouth	2015	C00-D49 Neoplasms	All other codes not listed elsewhere	22	Tier 3	3		1	1			#REF!	#REF!	#REF!
C0689	C06	C068	1	Malignant neoplasm of overlapping sites of oth prt mouth	Malignant neoplasm of overlapping sites of other parts of mouth	2015	C00-D49 Neoplasms	All other codes not listed elsewhere	22	Tier 3	3		1	1			#REF!	#REF!	#REF!
C069	C06	C069	1	Malignant neoplasm of mouth, unspecified	Malignant neoplasm of mouth, unspecified	2015	C00-D49 Neoplasms	All other codes not listed elsewhere	22	Tier 3	3		1	1			#REF!	#REF!	#REF!
C07	C07	C07	1	Malignant neoplasm of parotid gland	Malignant neoplasm of parotid gland	2015	C00-D49 Neoplasms	All other codes not listed elsewhere	22	Tier 3	3		1	1			#REF!	#REF!	#REF!
C08	C08	C08	0	Malignant neoplasm of other and unsp major salivary glands	Malignant neoplasm of other and unspecified major salivary glands	2015	C00-D49 Neoplasms	All other codes not listed elsewhere	22	Tier 3	3		1	.			#REF!	#REF!	#REF!
C080	C08	C080	1	Malignant neoplasm of submandibular gland	Malignant neoplasm of submandibular gland	2015	C00-D49 Neoplasms	All other codes not listed elsewhere	22	Tier 3	3		1	1			#REF!	#REF!	#REF!
C081	C08	C081	1	Malignant neoplasm of sublingual gland	Malignant neoplasm of sublingual gland	2015	C00-D49 Neoplasms	All other codes not listed elsewhere	22	Tier 3	3		1	1			#REF!	#REF!	#REF!
C089	C08	C089	1	Malignant neoplasm of major salivary gland, unspecified	Malignant neoplasm of major salivary gland, unspecified	2015	C00-D49 Neoplasms	All other codes not listed elsewhere	22	Tier 3	3		1	1			#REF!	#REF!	#REF!
C09	C09	C09	0	Malignant neoplasm of tonsil	Malignant neoplasm of tonsil	2015	C00-D49 Neoplasms	All other codes not listed elsewhere	22	Tier 3	3		1	.			#REF!	#REF!	#REF!
C090	C09	C090	1	Malignant neoplasm of tonsillar fossa	Malignant neoplasm of tonsillar fossa	2015	C00-D49 Neoplasms	All other codes not listed elsewhere	22	Tier 3	3		1	1			#REF!	#REF!	#REF!
C091	C09	C091	1	Malig neoplasm of tonsillar pillar (anterior) (posterior)	Malignant neoplasm of tonsillar pillar (anterior) (posterior)	2015	C00-D49 Neoplasms	All other codes not listed elsewhere	22	Tier 3	3		1	1			#REF!	#REF!	#REF!
C098	C09	C098	1	Malignant neoplasm of overlapping sites of tonsil	Malignant neoplasm of overlapping sites of tonsil	2015	C00-D49 Neoplasms	All other codes not listed elsewhere	22	Tier 3	3		1	1			#REF!	#REF!	#REF!
C099	C09	C099	1	Malignant neoplasm of tonsil, unspecified	Malignant neoplasm of tonsil, unspecified	2015	C00-D49 Neoplasms	All other codes not listed elsewhere	22	Tier 3	3		1	1			#REF!	#REF!	#REF!
C10	C10	C10	0	Malignant neoplasm of oropharynx	Malignant neoplasm of oropharynx	2015	C00-D49 Neoplasms	All other codes not listed elsewhere	22	Tier 3	3		1	.			#REF!	#REF!	#REF!
C100	C10	C100	1	Malignant neoplasm of vallecula	Malignant neoplasm of vallecula	2015	C00-D49 Neoplasms	All other codes not listed elsewhere	22	Tier 3	3		1	1			#REF!	#REF!	#REF!
C101	C10	C101	1	Malignant neoplasm of anterior surface of epiglottis	Malignant neoplasm of anterior surface of epiglottis	2015	C00-D49 Neoplasms	All other codes not listed elsewhere	22	Tier 3	3		1	1			#REF!	#REF!	#REF!
C102	C10	C102	1	Malignant neoplasm of lateral wall of oropharynx	Malignant neoplasm of lateral wall of oropharynx	2015	C00-D49 Neoplasms	All other codes not listed elsewhere	22	Tier 3	3		1	1			#REF!	#REF!	#REF!
C103	C10	C103	1	Malignant neoplasm of posterior wall of oropharynx	Malignant neoplasm of posterior wall of oropharynx	2015	C00-D49 Neoplasms	All other codes not listed elsewhere	22	Tier 3	3		1	1			#REF!	#REF!	#REF!
C104	C10	C104	1	Malignant neoplasm of branchial cleft	Malignant neoplasm of branchial cleft	2015	C00-D49 Neoplasms	All other codes not listed elsewhere	22	Tier 3	3		1	1			#REF!	#REF!	#REF!
C108	C10	C108	1	Malignant neoplasm of overlapping sites of oropharynx	Malignant neoplasm of overlapping sites of oropharynx	2015	C00-D49 Neoplasms	All other codes not listed elsewhere	22	Tier 3	3		1	1			#REF!	#REF!	#REF!
C109	C10	C109	1	Malignant neoplasm of oropharynx, unspecified	Malignant neoplasm of oropharynx, unspecified	2015	C00-D49 Neoplasms	All other codes not listed elsewhere	22	Tier 3	3		1	1			#REF!	#REF!	#REF!
C11	C11	C11	0	Malignant neoplasm of nasopharynx	Malignant neoplasm of nasopharynx	2015	C00-D49 Neoplasms	All other codes not listed elsewhere	22	Tier 3	3		1	.			#REF!	#REF!	#REF!
C110	C11	C110	1	Malignant neoplasm of superior wall of nasopharynx	Malignant neoplasm of superior wall of nasopharynx	2015	C00-D49 Neoplasms	All other codes not listed elsewhere	22	Tier 3	3		1	1			#REF!	#REF!	#REF!
C111	C11	C111	1	Malignant neoplasm of posterior wall of nasopharynx	Malignant neoplasm of posterior wall of nasopharynx	2015	C00-D49 Neoplasms	All other codes not listed elsewhere	22	Tier 3	3		1	1			#REF!	#REF!	#REF!
C112	C11	C112	1	Malignant neoplasm of lateral wall of nasopharynx	Malignant neoplasm of lateral wall of nasopharynx	2015	C00-D49 Neoplasms	All other codes not listed elsewhere	22	Tier 3	3		1	1			#REF!	#REF!	#REF!
C113	C11	C113	1	Malignant neoplasm of anterior wall of nasopharynx	Malignant neoplasm of anterior wall of nasopharynx	2015	C00-D49 Neoplasms	All other codes not listed elsewhere	22	Tier 3	3		1	1			#REF!	#REF!	#REF!
C118	C11	C118	1	Malignant neoplasm of overlapping sites of nasopharynx	Malignant neoplasm of overlapping sites of nasopharynx	2015	C00-D49 Neoplasms	All other codes not listed elsewhere	22	Tier 3	3		1	1			#REF!	#REF!	#REF!
C119	C11	C119	1	Malignant neoplasm of nasopharynx, unspecified	Malignant neoplasm of nasopharynx, unspecified	2015	C00-D49 Neoplasms	All other codes not listed elsewhere	22	Tier 3	3		1	1			#REF!	#REF!	#REF!
C12	C12	C12	1	Malignant neoplasm of pyriform sinus	Malignant neoplasm of pyriform sinus	2015	C00-D49 Neoplasms	All other codes not listed elsewhere	22	Tier 3	3		1	1			#REF!	#REF!	#REF!
C13	C13	C13	0	Malignant neoplasm of hypopharynx	Malignant neoplasm of hypopharynx	2015	C00-D49 Neoplasms	All other codes not listed elsewhere	22	Tier 3	3		1	.			#REF!	#REF!	#REF!
C130	C13	C130	1	Malignant neoplasm of postcricoid region	Malignant neoplasm of postcricoid region	2015	C00-D49 Neoplasms	All other codes not listed elsewhere	22	Tier 3	3		1	1			#REF!	#REF!	#REF!
C131	C13	C131	1	Malig neoplasm of aryepiglottic fold, hypopharyngeal aspect	Malignant neoplasm of aryepiglottic fold, hypopharyngeal aspect	2015	C00-D49 Neoplasms	All other codes not listed elsewhere	22	Tier 3	3		1	1			#REF!	#REF!	#REF!
C132	C13	C132	1	Malignant neoplasm of posterior wall of hypopharynx	Malignant neoplasm of posterior wall of hypopharynx	2015	C00-D49 Neoplasms	All other codes not listed elsewhere	22	Tier 3	3		1	1			#REF!	#REF!	#REF!
C138	C13	C138	1	Malignant neoplasm of overlapping sites of hypopharynx	Malignant neoplasm of overlapping sites of hypopharynx	2015	C00-D49 Neoplasms	All other codes not listed elsewhere	22	Tier 3	3		1	1			#REF!	#REF!	#REF!
C139	C13	C139	1	Malignant neoplasm of hypopharynx, unspecified	Malignant neoplasm of hypopharynx, unspecified	2015	C00-D49 Neoplasms	All other codes not listed elsewhere	22	Tier 3	3		1	1			#REF!	#REF!	#REF!
C14	C14	C14	0	Malig neoplasm of sites in the lip, oral cavity and pharynx	Malignant neoplasm of other and ill-defined sites in the lip, oral cavity and pharynx	2015	C00-D49 Neoplasms	All other codes not listed elsewhere	22	Tier 3	3		1	.			#REF!	#REF!	#REF!
C140	C14	C140	1	Malignant neoplasm of pharynx, unspecified	Malignant neoplasm of pharynx, unspecified	2015	C00-D49 Neoplasms	All other codes not listed elsewhere	22	Tier 3	3		1	1			#REF!	#REF!	#REF!
C142	C14	C142	1	Malignant neoplasm of Waldeyer's ring	Malignant neoplasm of Waldeyer's ring	2015	C00-D49 Neoplasms	All other codes not listed elsewhere	22	Tier 3	3		1	1			#REF!	#REF!	#REF!
C148	C14	C148	1	Malig neoplm of ovrlp sites of lip, oral cavity and pharynx	Malignant neoplasm of overlapping sites of lip, oral cavity and pharynx	2015	C00-D49 Neoplasms	All other codes not listed elsewhere	22	Tier 3	3		1	1			#REF!	#REF!	#REF!
C15	C15	C15	0	Malignant neoplasm of esophagus	Malignant neoplasm of esophagus	2015	C00-D49 Neoplasms	All other codes not listed elsewhere	22	Tier 3	3		1	.			#REF!	#REF!	#REF!
C153	C15	C153	1	Malignant neoplasm of upper third of esophagus	Malignant neoplasm of upper third of esophagus	2015	C00-D49 Neoplasms	All other codes not listed elsewhere	22	Tier 3	3		1	1			#REF!	#REF!	#REF!
C154	C15	C154	1	Malignant neoplasm of middle third of esophagus	Malignant neoplasm of middle third of esophagus	2015	C00-D49 Neoplasms	All other codes not listed elsewhere	22	Tier 3	3		1	1			#REF!	#REF!	#REF!
C155	C15	C155	1	Malignant neoplasm of lower third of esophagus	Malignant neoplasm of lower third of esophagus	2015	C00-D49 Neoplasms	All other codes not listed elsewhere	22	Tier 3	3		1	1			#REF!	#REF!	#REF!
C158	C15	C158	1	Malignant neoplasm of overlapping sites of esophagus	Malignant neoplasm of overlapping sites of esophagus	2015	C00-D49 Neoplasms	All other codes not listed elsewhere	22	Tier 3	3		1	1			#REF!	#REF!	#REF!
C159	C15	C159	1	Malignant neoplasm of esophagus, unspecified	Malignant neoplasm of esophagus, unspecified	2015	C00-D49 Neoplasms	All other codes not listed elsewhere	22	Tier 3	3		1	1			#REF!	#REF!	#REF!
C16	C16	C16	0	Malignant neoplasm of stomach	Malignant neoplasm of stomach	2015	C00-D49 Neoplasms	All other codes not listed elsewhere	22	Tier 3	3		1	.			#REF!	#REF!	#REF!
C160	C16	C160	1	Malignant neoplasm of cardia	Malignant neoplasm of cardia	2015	C00-D49 Neoplasms	All other codes not listed elsewhere	22	Tier 3	3		1	1			#REF!	#REF!	#REF!
C161	C16	C161	1	Malignant neoplasm of fundus of stomach	Malignant neoplasm of fundus of stomach	2015	C00-D49 Neoplasms	All other codes not listed elsewhere	22	Tier 3	3		1	1			#REF!	#REF!	#REF!
C162	C16	C162	1	Malignant neoplasm of body of stomach	Malignant neoplasm of body of stomach	2015	C00-D49 Neoplasms	All other codes not listed elsewhere	22	Tier 3	3		1	1			#REF!	#REF!	#REF!
C163	C16	C163	1	Malignant neoplasm of pyloric antrum	Malignant neoplasm of pyloric antrum	2015	C00-D49 Neoplasms	All other codes not listed elsewhere	22	Tier 3	3		1	1			#REF!	#REF!	#REF!
C164	C16	C164	1	Malignant neoplasm of pylorus	Malignant neoplasm of pylorus	2015	C00-D49 Neoplasms	All other codes not listed elsewhere	22	Tier 3	3		1	1			#REF!	#REF!	#REF!
C165	C16	C165	1	Malignant neoplasm of lesser curvature of stomach, unsp	Malignant neoplasm of lesser curvature of stomach, unspecified	2015	C00-D49 Neoplasms	All other codes not listed elsewhere	22	Tier 3	3		1	1			#REF!	#REF!	#REF!
C166	C16	C166	1	Malignant neoplasm of greater curvature of stomach, unsp	Malignant neoplasm of greater curvature of stomach, unspecified	2015	C00-D49 Neoplasms	All other codes not listed elsewhere	22	Tier 3	3		1	1			#REF!	#REF!	#REF!
C168	C16	C168	1	Malignant neoplasm of overlapping sites of stomach	Malignant neoplasm of overlapping sites of stomach	2015	C00-D49 Neoplasms	All other codes not listed elsewhere	22	Tier 3	3		1	1			#REF!	#REF!	#REF!
C169	C16	C169	1	Malignant neoplasm of stomach, unspecified	Malignant neoplasm of stomach, unspecified	2015	C00-D49 Neoplasms	All other codes not listed elsewhere	22	Tier 3	3		1	1			#REF!	#REF!	#REF!
C17	C17	C17	0	Malignant neoplasm of small intestine	Malignant neoplasm of small intestine	2015	C00-D49 Neoplasms	All other codes not listed elsewhere	22	Tier 3	3		1	.			#REF!	#REF!	#REF!
C170	C17	C170	1	Malignant neoplasm of duodenum	Malignant neoplasm of duodenum	2015	C00-D49 Neoplasms	All other codes not listed elsewhere	22	Tier 3	3		1	1			#REF!	#REF!	#REF!
C171	C17	C171	1	Malignant neoplasm of jejunum	Malignant neoplasm of jejunum	2015	C00-D49 Neoplasms	All other codes not listed elsewhere	22	Tier 3	3		1	1			#REF!	#REF!	#REF!
C172	C17	C172	1	Malignant neoplasm of ileum	Malignant neoplasm of ileum	2015	C00-D49 Neoplasms	All other codes not listed elsewhere	22	Tier 3	3		1	1			#REF!	#REF!	#REF!
C173	C17	C173	1	Meckel's diverticulum, malignant	Meckel's diverticulum, malignant	2015	C00-D49 Neoplasms	All other codes not listed elsewhere	22	Tier 3	3		1	1			#REF!	#REF!	#REF!
C178	C17	C178	1	Malignant neoplasm of overlapping sites of small intestine	Malignant neoplasm of overlapping sites of small intestine	2015	C00-D49 Neoplasms	All other codes not listed elsewhere	22	Tier 3	3		1	1			#REF!	#REF!	#REF!
C179	C17	C179	1	Malignant neoplasm of small intestine, unspecified	Malignant neoplasm of small intestine, unspecified	2015	C00-D49 Neoplasms	All other codes not listed elsewhere	22	Tier 3	3		1	1			#REF!	#REF!	#REF!
C18	C18	C18	0	Malignant neoplasm of colon	Malignant neoplasm of colon	2015	C00-D49 Neoplasms	All other codes not listed elsewhere	22	Tier 3	3		1	.			#REF!	#REF!	#REF!
C180	C18	C180	1	Malignant neoplasm of cecum	Malignant neoplasm of cecum	2015	C00-D49 Neoplasms	All other codes not listed elsewhere	22	Tier 3	3		1	1			#REF!	#REF!	#REF!
C181	C18	C181	1	Malignant neoplasm of appendix	Malignant neoplasm of appendix	2015	C00-D49 Neoplasms	All other codes not listed elsewhere	22	Tier 3	3		1	1			#REF!	#REF!	#REF!
C182	C18	C182	1	Malignant neoplasm of ascending colon	Malignant neoplasm of ascending colon	2015	C00-D49 Neoplasms	All other codes not listed elsewhere	22	Tier 3	3		1	1			#REF!	#REF!	#REF!
C183	C18	C183	1	Malignant neoplasm of hepatic flexure	Malignant neoplasm of hepatic flexure	2015	C00-D49 Neoplasms	All other codes not listed elsewhere	22	Tier 3	3		1	1			#REF!	#REF!	#REF!
C184	C18	C184	1	Malignant neoplasm of transverse colon	Malignant neoplasm of transverse colon	2015	C00-D49 Neoplasms	All other codes not listed elsewhere	22	Tier 3	3		1	1			#REF!	#REF!	#REF!
C185	C18	C185	1	Malignant neoplasm of splenic flexure	Malignant neoplasm of splenic flexure	2015	C00-D49 Neoplasms	All other codes not listed elsewhere	22	Tier 3	3		1	1			#REF!	#REF!	#REF!
C186	C18	C186	1	Malignant neoplasm of descending colon	Malignant neoplasm of descending colon	2015	C00-D49 Neoplasms	All other codes not listed elsewhere	22	Tier 3	3		1	1			#REF!	#REF!	#REF!
C187	C18	C187	1	Malignant neoplasm of sigmoid colon	Malignant neoplasm of sigmoid colon	2015	C00-D49 Neoplasms	All other codes not listed elsewhere	22	Tier 3	3		1	1			#REF!	#REF!	#REF!
C188	C18	C188	1	Malignant neoplasm of overlapping sites of colon	Malignant neoplasm of overlapping sites of colon	2015	C00-D49 Neoplasms	All other codes not listed elsewhere	22	Tier 3	3		1	1			#REF!	#REF!	#REF!
C189	C18	C189	1	Malignant neoplasm of colon, unspecified	Malignant neoplasm of colon, unspecified	2015	C00-D49 Neoplasms	All other codes not listed elsewhere	22	Tier 3	3		1	1			#REF!	#REF!	#REF!
C19	C19	C19	1	Malignant neoplasm of rectosigmoid junction	Malignant neoplasm of rectosigmoid junction	2015	C00-D49 Neoplasms	All other codes not listed elsewhere	22	Tier 3	3		1	1			#REF!	#REF!	#REF!
C20	C20	C20	1	Malignant neoplasm of rectum	Malignant neoplasm of rectum	2015	C00-D49 Neoplasms	All other codes not listed elsewhere	22	Tier 3	3		1	1			#REF!	#REF!	#REF!
C21	C21	C21	0	Malignant neoplasm of anus and anal canal	Malignant neoplasm of anus and anal canal	2015	C00-D49 Neoplasms	All other codes not listed elsewhere	22	Tier 3	3		1	.			#REF!	#REF!	#REF!
C210	C21	C210	1	Malignant neoplasm of anus, unspecified	Malignant neoplasm of anus, unspecified	2015	C00-D49 Neoplasms	All other codes not listed elsewhere	22	Tier 3	3		1	1			#REF!	#REF!	#REF!
C211	C21	C211	1	Malignant neoplasm of anal canal	Malignant neoplasm of anal canal	2015	C00-D49 Neoplasms	All other codes not listed elsewhere	22	Tier 3	3		1	1			#REF!	#REF!	#REF!
C212	C21	C212	1	Malignant neoplasm of cloacogenic zone	Malignant neoplasm of cloacogenic zone	2015	C00-D49 Neoplasms	All other codes not listed elsewhere	22	Tier 3	3		1	1			#REF!	#REF!	#REF!
C218	C21	C218	1	Malig neoplasm of ovrlp sites of rectum, anus and anal canal	Malignant neoplasm of overlapping sites of rectum, anus and anal canal	2015	C00-D49 Neoplasms	All other codes not listed elsewhere	22	Tier 3	3		1	1			#REF!	#REF!	#REF!
C22	C22	C22	0	Malignant neoplasm of liver and intrahepatic bile ducts	Malignant neoplasm of liver and intrahepatic bile ducts	2015	C00-D49 Neoplasms	All other codes not listed elsewhere	22	Tier 3	3		1	.			#REF!	#REF!	#REF!
C220	C22	C220	1	Liver cell carcinoma	Liver cell carcinoma	2015	C00-D49 Neoplasms	All other codes not listed elsewhere	22	Tier 3	3		1	1			#REF!	#REF!	#REF!
C221	C22	C221	1	Intrahepatic bile duct carcinoma	Intrahepatic bile duct carcinoma	2015	C00-D49 Neoplasms	All other codes not listed elsewhere	22	Tier 3	3		1	1			#REF!	#REF!	#REF!
C222	C22	C222	1	Hepatoblastoma	Hepatoblastoma	2015	C00-D49 Neoplasms	All other codes not listed elsewhere	22	Tier 3	3		1	1			#REF!	#REF!	#REF!
C223	C22	C223	1	Angiosarcoma of liver	Angiosarcoma of liver	2015	C00-D49 Neoplasms	All other codes not listed elsewhere	22	Tier 3	3		1	1			#REF!	#REF!	#REF!
C224	C22	C224	1	Other sarcomas of liver	Other sarcomas of liver	2015	C00-D49 Neoplasms	All other codes not listed elsewhere	22	Tier 3	3		1	1			#REF!	#REF!	#REF!
C227	C22	C227	1	Other specified carcinomas of liver	Other specified carcinomas of liver	2015	C00-D49 Neoplasms	All other codes not listed elsewhere	22	Tier 3	3		1	1			#REF!	#REF!	#REF!
C228	C22	C228	1	Malignant neoplasm of liver, primary, unspecified as to type	Malignant neoplasm of liver, primary, unspecified as to type	2015	C00-D49 Neoplasms	All other codes not listed elsewhere	22	Tier 3	3		1	1			#REF!	#REF!	#REF!
C229	C22	C229	1	Malig neoplasm of liver, not specified as primary or sec	Malignant neoplasm of liver, not specified as primary or secondary	2015	C00-D49 Neoplasms	All other codes not listed elsewhere	22	Tier 3	3		1	1			#REF!	#REF!	#REF!
C23	C23	C23	1	Malignant neoplasm of gallbladder	Malignant neoplasm of gallbladder	2015	C00-D49 Neoplasms	All other codes not listed elsewhere	22	Tier 3	3		1	1			#REF!	#REF!	#REF!
C24	C24	C24	0	Malignant neoplasm of other and unsp parts of biliary tract	Malignant neoplasm of other and unspecified parts of biliary tract	2015	C00-D49 Neoplasms	All other codes not listed elsewhere	22	Tier 3	3		1	.			#REF!	#REF!	#REF!
C240	C24	C240	1	Malignant neoplasm of extrahepatic bile duct	Malignant neoplasm of extrahepatic bile duct	2015	C00-D49 Neoplasms	All other codes not listed elsewhere	22	Tier 3	3		1	1			#REF!	#REF!	#REF!
C241	C24	C241	1	Malignant neoplasm of ampulla of Vater	Malignant neoplasm of ampulla of Vater	2015	C00-D49 Neoplasms	All other codes not listed elsewhere	22	Tier 3	3		1	1			#REF!	#REF!	#REF!
C248	C24	C248	1	Malignant neoplasm of overlapping sites of biliary tract	Malignant neoplasm of overlapping sites of biliary tract	2015	C00-D49 Neoplasms	All other codes not listed elsewhere	22	Tier 3	3		1	1			#REF!	#REF!	#REF!
C249	C24	C249	1	Malignant neoplasm of biliary tract, unspecified	Malignant neoplasm of biliary tract, unspecified	2015	C00-D49 Neoplasms	All other codes not listed elsewhere	22	Tier 3	3		1	1			#REF!	#REF!	#REF!
C25	C25	C25	0	Malignant neoplasm of pancreas	Malignant neoplasm of pancreas	2015	C00-D49 Neoplasms	All other codes not listed elsewhere	22	Tier 3	3		1	.			#REF!	#REF!	#REF!
C250	C25	C250	1	Malignant neoplasm of head of pancreas	Malignant neoplasm of head of pancreas	2015	C00-D49 Neoplasms	All other codes not listed elsewhere	22	Tier 3	3		1	1			#REF!	#REF!	#REF!
C251	C25	C251	1	Malignant neoplasm of body of pancreas	Malignant neoplasm of body of pancreas	2015	C00-D49 Neoplasms	All other codes not listed elsewhere	22	Tier 3	3		1	1			#REF!	#REF!	#REF!
C252	C25	C252	1	Malignant neoplasm of tail of pancreas	Malignant neoplasm of tail of pancreas	2015	C00-D49 Neoplasms	All other codes not listed elsewhere	22	Tier 3	3		1	1			#REF!	#REF!	#REF!
C253	C25	C253	1	Malignant neoplasm of pancreatic duct	Malignant neoplasm of pancreatic duct	2015	C00-D49 Neoplasms	All other codes not listed elsewhere	22	Tier 3	3		1	1			#REF!	#REF!	#REF!
C254	C25	C254	1	Malignant neoplasm of endocrine pancreas	Malignant neoplasm of endocrine pancreas	2015	C00-D49 Neoplasms	All other codes not listed elsewhere	22	Tier 3	3		1	1			#REF!	#REF!	#REF!
C257	C25	C257	1	Malignant neoplasm of other parts of pancreas	Malignant neoplasm of other parts of pancreas	2015	C00-D49 Neoplasms	All other codes not listed elsewhere	22	Tier 3	3		1	1			#REF!	#REF!	#REF!
C258	C25	C258	1	Malignant neoplasm of overlapping sites of pancreas	Malignant neoplasm of overlapping sites of pancreas	2015	C00-D49 Neoplasms	All other codes not listed elsewhere	22	Tier 3	3		1	1			#REF!	#REF!	#REF!
C259	C25	C259	1	Malignant neoplasm of pancreas, unspecified	Malignant neoplasm of pancreas, unspecified	2015	C00-D49 Neoplasms	All other codes not listed elsewhere	22	Tier 3	3		1	1			#REF!	#REF!	#REF!
C26	C26	C26	0	Malignant neoplasm of other and ill-defined digestive organs	Malignant neoplasm of other and ill-defined digestive organs	2015	C00-D49 Neoplasms	All other codes not listed elsewhere	22	Tier 3	3		1	.			#REF!	#REF!	#REF!
C260	C26	C260	1	Malignant neoplasm of intestinal tract, part unspecified	Malignant neoplasm of intestinal tract, part unspecified	2015	C00-D49 Neoplasms	All other codes not listed elsewhere	22	Tier 3	3		1	1			#REF!	#REF!	#REF!
C261	C26	C261	1	Malignant neoplasm of spleen	Malignant neoplasm of spleen	2015	C00-D49 Neoplasms	All other codes not listed elsewhere	22	Tier 3	3		1	1			#REF!	#REF!	#REF!
C269	C26	C269	1	Malignant neoplasm of ill-defined sites within the dgstv sys	Malignant neoplasm of ill-defined sites within the digestive system	2015	C00-D49 Neoplasms	All other codes not listed elsewhere	22	Tier 3	3		1	1			#REF!	#REF!	#REF!
C30	C30	C30	0	Malignant neoplasm of nasal cavity and middle ear	Malignant neoplasm of nasal cavity and middle ear	2015	C00-D49 Neoplasms	All other codes not listed elsewhere	22	Tier 3	3		1	.			#REF!	#REF!	#REF!
C300	C30	C300	1	Malignant neoplasm of nasal cavity	Malignant neoplasm of nasal cavity	2015	C00-D49 Neoplasms	All other codes not listed elsewhere	22	Tier 3	3		1	1			#REF!	#REF!	#REF!
C301	C30	C301	1	Malignant neoplasm of middle ear	Malignant neoplasm of middle ear	2015	C00-D49 Neoplasms	All other codes not listed elsewhere	22	Tier 3	3		1	1			#REF!	#REF!	#REF!
C31	C31	C31	0	Malignant neoplasm of accessory sinuses	Malignant neoplasm of accessory sinuses	2015	C00-D49 Neoplasms	All other codes not listed elsewhere	22	Tier 3	3		1	.			#REF!	#REF!	#REF!
C310	C31	C310	1	Malignant neoplasm of maxillary sinus	Malignant neoplasm of maxillary sinus	2015	C00-D49 Neoplasms	All other codes not listed elsewhere	22	Tier 3	3		1	1			#REF!	#REF!	#REF!
C311	C31	C311	1	Malignant neoplasm of ethmoidal sinus	Malignant neoplasm of ethmoidal sinus	2015	C00-D49 Neoplasms	All other codes not listed elsewhere	22	Tier 3	3		1	1			#REF!	#REF!	#REF!
C312	C31	C312	1	Malignant neoplasm of frontal sinus	Malignant neoplasm of frontal sinus	2015	C00-D49 Neoplasms	All other codes not listed elsewhere	22	Tier 3	3		1	1			#REF!	#REF!	#REF!
C313	C31	C313	1	Malignant neoplasm of sphenoid sinus	Malignant neoplasm of sphenoid sinus	2015	C00-D49 Neoplasms	All other codes not listed elsewhere	22	Tier 3	3		1	1			#REF!	#REF!	#REF!
C318	C31	C318	1	Malignant neoplasm of overlapping sites of accessory sinuses	Malignant neoplasm of overlapping sites of accessory sinuses	2015	C00-D49 Neoplasms	All other codes not listed elsewhere	22	Tier 3	3		1	1			#REF!	#REF!	#REF!
C319	C31	C319	1	Malignant neoplasm of accessory sinus, unspecified	Malignant neoplasm of accessory sinus, unspecified	2015	C00-D49 Neoplasms	All other codes not listed elsewhere	22	Tier 3	3		1	1			#REF!	#REF!	#REF!
C32	C32	C32	0	Malignant neoplasm of larynx	Malignant neoplasm of larynx	2015	C00-D49 Neoplasms	All other codes not listed elsewhere	22	Tier 3	3		1	.			#REF!	#REF!	#REF!
C320	C32	C320	1	Malignant neoplasm of glottis	Malignant neoplasm of glottis	2015	C00-D49 Neoplasms	All other codes not listed elsewhere	22	Tier 3	3		1	1			#REF!	#REF!	#REF!
C321	C32	C321	1	Malignant neoplasm of supraglottis	Malignant neoplasm of supraglottis	2015	C00-D49 Neoplasms	All other codes not listed elsewhere	22	Tier 3	3		1	1			#REF!	#REF!	#REF!
C322	C32	C322	1	Malignant neoplasm of subglottis	Malignant neoplasm of subglottis	2015	C00-D49 Neoplasms	All other codes not listed elsewhere	22	Tier 3	3		1	1			#REF!	#REF!	#REF!
C323	C32	C323	1	Malignant neoplasm of laryngeal cartilage	Malignant neoplasm of laryngeal cartilage	2015	C00-D49 Neoplasms	All other codes not listed elsewhere	22	Tier 3	3		1	1			#REF!	#REF!	#REF!
C328	C32	C328	1	Malignant neoplasm of overlapping sites of larynx	Malignant neoplasm of overlapping sites of larynx	2015	C00-D49 Neoplasms	All other codes not listed elsewhere	22	Tier 3	3		1	1			#REF!	#REF!	#REF!
C329	C32	C329	1	Malignant neoplasm of larynx, unspecified	Malignant neoplasm of larynx, unspecified	2015	C00-D49 Neoplasms	All other codes not listed elsewhere	22	Tier 3	3		1	1			#REF!	#REF!	#REF!
C33	C33	C33	1	Malignant neoplasm of trachea	Malignant neoplasm of trachea	2015	C00-D49 Neoplasms	All other codes not listed elsewhere	22	Tier 3	3		1	1			#REF!	#REF!	#REF!
C34	C34	C34	0	Malignant neoplasm of bronchus and lung	Malignant neoplasm of bronchus and lung	2015	C00-D49 Neoplasms	All other codes not listed elsewhere	22	Tier 3	3		1	.			#REF!	#REF!	#REF!
C340	C34	C340	0	Malignant neoplasm of main bronchus	Malignant neoplasm of main bronchus	2015	C00-D49 Neoplasms	All other codes not listed elsewhere	22	Tier 3	3		1	.			#REF!	#REF!	#REF!
C3400	C34	C340	1	Malignant neoplasm of unspecified main bronchus	Malignant neoplasm of unspecified main bronchus	2015	C00-D49 Neoplasms	All other codes not listed elsewhere	22	Tier 3	3		1	1			#REF!	#REF!	#REF!
C3401	C34	C340	1	Malignant neoplasm of right main bronchus	Malignant neoplasm of right main bronchus	2015	C00-D49 Neoplasms	All other codes not listed elsewhere	22	Tier 3	3		1	1			#REF!	#REF!	#REF!
C3402	C34	C340	1	Malignant neoplasm of left main bronchus	Malignant neoplasm of left main bronchus	2015	C00-D49 Neoplasms	All other codes not listed elsewhere	22	Tier 3	3		1	1			#REF!	#REF!	#REF!
C341	C34	C341	0	Malignant neoplasm of upper lobe, bronchus or lung	Malignant neoplasm of upper lobe, bronchus or lung	2015	C00-D49 Neoplasms	All other codes not listed elsewhere	22	Tier 3	3		1	.			#REF!	#REF!	#REF!
C3410	C34	C341	1	Malignant neoplasm of upper lobe, unsp bronchus or lung	Malignant neoplasm of upper lobe, unspecified bronchus or lung	2015	C00-D49 Neoplasms	All other codes not listed elsewhere	22	Tier 3	3		1	1			#REF!	#REF!	#REF!
C3411	C34	C341	1	Malignant neoplasm of upper lobe, right bronchus or lung	Malignant neoplasm of upper lobe, right bronchus or lung	2015	C00-D49 Neoplasms	All other codes not listed elsewhere	22	Tier 3	3		1	1			#REF!	#REF!	#REF!
C3412	C34	C341	1	Malignant neoplasm of upper lobe, left bronchus or lung	Malignant neoplasm of upper lobe, left bronchus or lung	2015	C00-D49 Neoplasms	All other codes not listed elsewhere	22	Tier 3	3		1	1			#REF!	#REF!	#REF!
C342	C34	C342	1	Malignant neoplasm of middle lobe, bronchus or lung	Malignant neoplasm of middle lobe, bronchus or lung	2015	C00-D49 Neoplasms	All other codes not listed elsewhere	22	Tier 3	3		1	1			#REF!	#REF!	#REF!
C343	C34	C343	0	Malignant neoplasm of lower lobe, bronchus or lung	Malignant neoplasm of lower lobe, bronchus or lung	2015	C00-D49 Neoplasms	All other codes not listed elsewhere	22	Tier 3	3		1	.			#REF!	#REF!	#REF!
C3430	C34	C343	1	Malignant neoplasm of lower lobe, unsp bronchus or lung	Malignant neoplasm of lower lobe, unspecified bronchus or lung	2015	C00-D49 Neoplasms	All other codes not listed elsewhere	22	Tier 3	3		1	1			#REF!	#REF!	#REF!
C3431	C34	C343	1	Malignant neoplasm of lower lobe, right bronchus or lung	Malignant neoplasm of lower lobe, right bronchus or lung	2015	C00-D49 Neoplasms	All other codes not listed elsewhere	22	Tier 3	3		1	1			#REF!	#REF!	#REF!
C3432	C34	C343	1	Malignant neoplasm of lower lobe, left bronchus or lung	Malignant neoplasm of lower lobe, left bronchus or lung	2015	C00-D49 Neoplasms	All other codes not listed elsewhere	22	Tier 3	3		1	1			#REF!	#REF!	#REF!
C348	C34	C348	0	Malignant neoplasm of overlapping sites of bronchus and lung	Malignant neoplasm of overlapping sites of bronchus and lung	2015	C00-D49 Neoplasms	All other codes not listed elsewhere	22	Tier 3	3		1	.			#REF!	#REF!	#REF!
C3480	C34	C348	1	Malignant neoplasm of ovrlp sites of unsp bronchus and lung	Malignant neoplasm of overlapping sites of unspecified bronchus and lung	2015	C00-D49 Neoplasms	All other codes not listed elsewhere	22	Tier 3	3		1	1			#REF!	#REF!	#REF!
C3481	C34	C348	1	Malignant neoplasm of ovrlp sites of right bronchus and lung	Malignant neoplasm of overlapping sites of right bronchus and lung	2015	C00-D49 Neoplasms	All other codes not listed elsewhere	22	Tier 3	3		1	1			#REF!	#REF!	#REF!
C3482	C34	C348	1	Malignant neoplasm of ovrlp sites of left bronchus and lung	Malignant neoplasm of overlapping sites of left bronchus and lung	2015	C00-D49 Neoplasms	All other codes not listed elsewhere	22	Tier 3	3		1	1			#REF!	#REF!	#REF!
C349	C34	C349	0	Malignant neoplasm of unspecified part of bronchus or lung	Malignant neoplasm of unspecified part of bronchus or lung	2015	C00-D49 Neoplasms	All other codes not listed elsewhere	22	Tier 3	3		1	.			#REF!	#REF!	#REF!
C3490	C34	C349	1	Malignant neoplasm of unsp part of unsp bronchus or lung	Malignant neoplasm of unspecified part of unspecified bronchus or lung	2015	C00-D49 Neoplasms	All other codes not listed elsewhere	22	Tier 3	3		1	1			#REF!	#REF!	#REF!
C3491	C34	C349	1	Malignant neoplasm of unsp part of right bronchus or lung	Malignant neoplasm of unspecified part of right bronchus or lung	2015	C00-D49 Neoplasms	All other codes not listed elsewhere	22	Tier 3	3		1	1			#REF!	#REF!	#REF!
C3492	C34	C349	1	Malignant neoplasm of unsp part of left bronchus or lung	Malignant neoplasm of unspecified part of left bronchus or lung	2015	C00-D49 Neoplasms	All other codes not listed elsewhere	22	Tier 3	3		1	1			#REF!	#REF!	#REF!
C37	C37	C37	1	Malignant neoplasm of thymus	Malignant neoplasm of thymus	2015	C00-D49 Neoplasms	All other codes not listed elsewhere	22	Tier 3	3		1	1			#REF!	#REF!	#REF!
C38	C38	C38	0	Malignant neoplasm of heart, mediastinum and pleura	Malignant neoplasm of heart, mediastinum and pleura	2015	C00-D49 Neoplasms	All other codes not listed elsewhere	22	Tier 3	3		1	.			#REF!	#REF!	#REF!
C380	C38	C380	1	Malignant neoplasm of heart	Malignant neoplasm of heart	2015	C00-D49 Neoplasms	All other codes not listed elsewhere	22	Tier 3	3		1	1			#REF!	#REF!	#REF!
C381	C38	C381	1	Malignant neoplasm of anterior mediastinum	Malignant neoplasm of anterior mediastinum	2015	C00-D49 Neoplasms	All other codes not listed elsewhere	22	Tier 3	3		1	1			#REF!	#REF!	#REF!
C382	C38	C382	1	Malignant neoplasm of posterior mediastinum	Malignant neoplasm of posterior mediastinum	2015	C00-D49 Neoplasms	All other codes not listed elsewhere	22	Tier 3	3		1	1			#REF!	#REF!	#REF!
C383	C38	C383	1	Malignant neoplasm of mediastinum, part unspecified	Malignant neoplasm of mediastinum, part unspecified	2015	C00-D49 Neoplasms	All other codes not listed elsewhere	22	Tier 3	3		1	1			#REF!	#REF!	#REF!
C384	C38	C384	1	Malignant neoplasm of pleura	Malignant neoplasm of pleura	2015	C00-D49 Neoplasms	All other codes not listed elsewhere	22	Tier 3	3		1	1			#REF!	#REF!	#REF!
C388	C38	C388	1	Malig neoplm of ovrlp sites of heart, mediastinum and pleura	Malignant neoplasm of overlapping sites of heart, mediastinum and pleura	2015	C00-D49 Neoplasms	All other codes not listed elsewhere	22	Tier 3	3		1	1			#REF!	#REF!	#REF!
C39	C39	C39	0	Malig neoplm of sites in the resp sys and intrathorac organs	Malignant neoplasm of other and ill-defined sites in the respiratory system and intrathoracic organs	2015	C00-D49 Neoplasms	All other codes not listed elsewhere	22	Tier 3	3		1	.			#REF!	#REF!	#REF!
C390	C39	C390	1	Malignant neoplasm of upper respiratory tract, part unsp	Malignant neoplasm of upper respiratory tract, part unspecified	2015	C00-D49 Neoplasms	All other codes not listed elsewhere	22	Tier 3	3		1	1			#REF!	#REF!	#REF!
C399	C39	C399	1	Malignant neoplasm of lower respiratory tract, part unsp	Malignant neoplasm of lower respiratory tract, part unspecified	2015	C00-D49 Neoplasms	All other codes not listed elsewhere	22	Tier 3	3		1	1			#REF!	#REF!	#REF!
C40	C40	C40	0	Malignant neoplasm of bone and articular cartilage of limbs	Malignant neoplasm of bone and articular cartilage of limbs	2015	C00-D49 Neoplasms	All other codes not listed elsewhere	22	Tier 3	3		1	.			#REF!	#REF!	#REF!
C400	C40	C400	0	Malignant neoplasm of scapula and long bones of upper limb	Malignant neoplasm of scapula and long bones of upper limb	2015	C00-D49 Neoplasms	All other codes not listed elsewhere	22	Tier 3	3		1	.			#REF!	#REF!	#REF!
C4000	C40	C400	1	Malig neoplasm of scapula and long bones of unsp upper limb	Malignant neoplasm of scapula and long bones of unspecified upper limb	2015	C00-D49 Neoplasms	All other codes not listed elsewhere	22	Tier 3	3		1	1			#REF!	#REF!	#REF!
C4001	C40	C400	1	Malig neoplasm of scapula and long bones of right upper limb	Malignant neoplasm of scapula and long bones of right upper limb	2015	C00-D49 Neoplasms	All other codes not listed elsewhere	22	Tier 3	3		1	1			#REF!	#REF!	#REF!
C4002	C40	C400	1	Malig neoplasm of scapula and long bones of left upper limb	Malignant neoplasm of scapula and long bones of left upper limb	2015	C00-D49 Neoplasms	All other codes not listed elsewhere	22	Tier 3	3		1	1			#REF!	#REF!	#REF!
C401	C40	C401	0	Malignant neoplasm of short bones of upper limb	Malignant neoplasm of short bones of upper limb	2015	C00-D49 Neoplasms	All other codes not listed elsewhere	22	Tier 3	3		1	.			#REF!	#REF!	#REF!
C4010	C40	C401	1	Malignant neoplasm of short bones of unspecified upper limb	Malignant neoplasm of short bones of unspecified upper limb	2015	C00-D49 Neoplasms	All other codes not listed elsewhere	22	Tier 3	3		1	1			#REF!	#REF!	#REF!
C4011	C40	C401	1	Malignant neoplasm of short bones of right upper limb	Malignant neoplasm of short bones of right upper limb	2015	C00-D49 Neoplasms	All other codes not listed elsewhere	22	Tier 3	3		1	1			#REF!	#REF!	#REF!
C4012	C40	C401	1	Malignant neoplasm of short bones of left upper limb	Malignant neoplasm of short bones of left upper limb	2015	C00-D49 Neoplasms	All other codes not listed elsewhere	22	Tier 3	3		1	1			#REF!	#REF!	#REF!
C402	C40	C402	0	Malignant neoplasm of long bones of lower limb	Malignant neoplasm of long bones of lower limb	2015	C00-D49 Neoplasms	All other codes not listed elsewhere	22	Tier 3	3		1	.			#REF!	#REF!	#REF!
C4020	C40	C402	1	Malignant neoplasm of long bones of unspecified lower limb	Malignant neoplasm of long bones of unspecified lower limb	2015	C00-D49 Neoplasms	All other codes not listed elsewhere	22	Tier 3	3		1	1			#REF!	#REF!	#REF!
C4021	C40	C402	1	Malignant neoplasm of long bones of right lower limb	Malignant neoplasm of long bones of right lower limb	2015	C00-D49 Neoplasms	All other codes not listed elsewhere	22	Tier 3	3		1	1			#REF!	#REF!	#REF!
C4022	C40	C402	1	Malignant neoplasm of long bones of left lower limb	Malignant neoplasm of long bones of left lower limb	2015	C00-D49 Neoplasms	All other codes not listed elsewhere	22	Tier 3	3		1	1			#REF!	#REF!	#REF!
C403	C40	C403	0	Malignant neoplasm of short bones of lower limb	Malignant neoplasm of short bones of lower limb	2015	C00-D49 Neoplasms	All other codes not listed elsewhere	22	Tier 3	3		1	.			#REF!	#REF!	#REF!
C4030	C40	C403	1	Malignant neoplasm of short bones of unspecified lower limb	Malignant neoplasm of short bones of unspecified lower limb	2015	C00-D49 Neoplasms	All other codes not listed elsewhere	22	Tier 3	3		1	1			#REF!	#REF!	#REF!
C4031	C40	C403	1	Malignant neoplasm of short bones of right lower limb	Malignant neoplasm of short bones of right lower limb	2015	C00-D49 Neoplasms	All other codes not listed elsewhere	22	Tier 3	3		1	1			#REF!	#REF!	#REF!
C4032	C40	C403	1	Malignant neoplasm of short bones of left lower limb	Malignant neoplasm of short bones of left lower limb	2015	C00-D49 Neoplasms	All other codes not listed elsewhere	22	Tier 3	3		1	1			#REF!	#REF!	#REF!
C408	C40	C408	0	Malig neoplasm of ovrlp sites of bone/artic cartl of limb	Malignant neoplasm of overlapping sites of bone and articular cartilage of limb	2015	C00-D49 Neoplasms	All other codes not listed elsewhere	22	Tier 3	3		1	.			#REF!	#REF!	#REF!
C4080	C40	C408	1	Malig neoplm of ovrlp sites of bone/artic cartl of unsp limb	Malignant neoplasm of overlapping sites of bone and articular cartilage of unspecified limb	2015	C00-D49 Neoplasms	All other codes not listed elsewhere	22	Tier 3	3		1	1			#REF!	#REF!	#REF!
C4081	C40	C408	1	Malig neoplm of ovrlp sites of bone/artic cartl of r limb	Malignant neoplasm of overlapping sites of bone and articular cartilage of right limb	2015	C00-D49 Neoplasms	All other codes not listed elsewhere	22	Tier 3	3		1	1			#REF!	#REF!	#REF!
C4082	C40	C408	1	Malig neoplm of ovrlp sites of bone/artic cartl of left limb	Malignant neoplasm of overlapping sites of bone and articular cartilage of left limb	2015	C00-D49 Neoplasms	All other codes not listed elsewhere	22	Tier 3	3		1	1			#REF!	#REF!	#REF!
C409	C40	C409	0	Malignant neoplasm of unsp bones and artic cartilage of limb	Malignant neoplasm of unspecified bones and articular cartilage of limb	2015	C00-D49 Neoplasms	All other codes not listed elsewhere	22	Tier 3	3		1	.			#REF!	#REF!	#REF!
C4090	C40	C409	1	Malig neoplasm of unsp bones and artic cartlg of unsp limb	Malignant neoplasm of unspecified bones and articular cartilage of unspecified limb	2015	C00-D49 Neoplasms	All other codes not listed elsewhere	22	Tier 3	3		1	1			#REF!	#REF!	#REF!
C4091	C40	C409	1	Malig neoplasm of unsp bones and artic cartlg of right limb	Malignant neoplasm of unspecified bones and articular cartilage of right limb	2015	C00-D49 Neoplasms	All other codes not listed elsewhere	22	Tier 3	3		1	1			#REF!	#REF!	#REF!
C4092	C40	C409	1	Malig neoplasm of unsp bones and artic cartlg of left limb	Malignant neoplasm of unspecified bones and articular cartilage of left limb	2015	C00-D49 Neoplasms	All other codes not listed elsewhere	22	Tier 3	3		1	1			#REF!	#REF!	#REF!
C41	C41	C41	0	Malignant neoplasm of bone/artic cartl of and unsp sites	Malignant neoplasm of bone and articular cartilage of other and unspecified sites	2015	C00-D49 Neoplasms	All other codes not listed elsewhere	22	Tier 3	3		1	.			#REF!	#REF!	#REF!
C410	C41	C410	1	Malignant neoplasm of bones of skull and face	Malignant neoplasm of bones of skull and face	2015	C00-D49 Neoplasms	All other codes not listed elsewhere	22	Tier 3	3		1	1			#REF!	#REF!	#REF!
C411	C41	C411	1	Malignant neoplasm of mandible	Malignant neoplasm of mandible	2015	C00-D49 Neoplasms	All other codes not listed elsewhere	22	Tier 3	3		1	1			#REF!	#REF!	#REF!
C412	C41	C412	1	Malignant neoplasm of vertebral column	Malignant neoplasm of vertebral column	2015	C00-D49 Neoplasms	All other codes not listed elsewhere	22	Tier 3	3		1	1			#REF!	#REF!	#REF!
C413	C41	C413	1	Malignant neoplasm of ribs, sternum and clavicle	Malignant neoplasm of ribs, sternum and clavicle	2015	C00-D49 Neoplasms	All other codes not listed elsewhere	22	Tier 3	3		1	1			#REF!	#REF!	#REF!
C414	C41	C414	1	Malignant neoplasm of pelvic bones, sacrum and coccyx	Malignant neoplasm of pelvic bones, sacrum and coccyx	2015	C00-D49 Neoplasms	All other codes not listed elsewhere	22	Tier 3	3		1	1			#REF!	#REF!	#REF!
C419	C41	C419	1	Malignant neoplasm of bone and articular cartilage, unsp	Malignant neoplasm of bone and articular cartilage, unspecified	2015	C00-D49 Neoplasms	All other codes not listed elsewhere	22	Tier 3	3		1	1			#REF!	#REF!	#REF!
C43	C43	C43	0	Malignant melanoma of skin	Malignant melanoma of skin	2015	C00-D49 Neoplasms	All other codes not listed elsewhere	22	Tier 3	3		1	.			#REF!	#REF!	#REF!
C430	C43	C430	1	Malignant melanoma of lip	Malignant melanoma of lip	2015	C00-D49 Neoplasms	All other codes not listed elsewhere	22	Tier 3	3		1	1			#REF!	#REF!	#REF!
C431	C43	C431	0	Malignant melanoma of eyelid, including canthus	Malignant melanoma of eyelid, including canthus	2015	C00-D49 Neoplasms	All other codes not listed elsewhere	22	Tier 3	3		1	.			#REF!	#REF!	#REF!
C4310	C43	C431	1	Malignant melanoma of unspecified eyelid, including canthus	Malignant melanoma of unspecified eyelid, including canthus	2015	C00-D49 Neoplasms	All other codes not listed elsewhere	22	Tier 3	3		1	1			#REF!	#REF!	#REF!
C4311	C43	C431	0	Malignant melanoma of right eyelid, including canthus	Malignant melanoma of right eyelid, including canthus	2015	C00-D49 Neoplasms	All other codes not listed elsewhere	22	Tier 3	3		1	1			#REF!	#REF!	#REF!
C43111	C43	C431	1	Malignant melanoma of right upper eyelid, including canthus	Malignant melanoma of right upper eyelid, including canthus	2019	C00-D49 Neoplasms	All other codes not listed elsewhere	22	Tier 3	3		1	1			#REF!	#REF!	#REF!
C43112	C43	C431	1	Malignant melanoma of right lower eyelid, including canthus	Malignant melanoma of right lower eyelid, including canthus	2019	C00-D49 Neoplasms	All other codes not listed elsewhere	22	Tier 3	3		1	1			#REF!	#REF!	#REF!
C4312	C43	C431	0	Malignant melanoma of left eyelid, including canthus	Malignant melanoma of left eyelid, including canthus	2015	C00-D49 Neoplasms	All other codes not listed elsewhere	22	Tier 3	3		1	1			#REF!	#REF!	#REF!
C43121	C43	C431	1	Malignant melanoma of left upper eyelid, including canthus	Malignant melanoma of left upper eyelid, including canthus	2019	C00-D49 Neoplasms	All other codes not listed elsewhere	22	Tier 3	3		1	1			#REF!	#REF!	#REF!
C43122	C43	C431	1	Malignant melanoma of left lower eyelid, including canthus	Malignant melanoma of left lower eyelid, including canthus	2019	C00-D49 Neoplasms	All other codes not listed elsewhere	22	Tier 3	3		1	1			#REF!	#REF!	#REF!
C432	C43	C432	0	Malignant melanoma of ear and external auricular canal	Malignant melanoma of ear and external auricular canal	2015	C00-D49 Neoplasms	All other codes not listed elsewhere	22	Tier 3	3		1	.			#REF!	#REF!	#REF!
C4320	C43	C432	1	Malignant melanoma of unsp ear and external auricular canal	Malignant melanoma of unspecified ear and external auricular canal	2015	C00-D49 Neoplasms	All other codes not listed elsewhere	22	Tier 3	3		1	1			#REF!	#REF!	#REF!
C4321	C43	C432	1	Malignant melanoma of right ear and external auricular canal	Malignant melanoma of right ear and external auricular canal	2015	C00-D49 Neoplasms	All other codes not listed elsewhere	22	Tier 3	3		1	1			#REF!	#REF!	#REF!
C4322	C43	C432	1	Malignant melanoma of left ear and external auricular canal	Malignant melanoma of left ear and external auricular canal	2015	C00-D49 Neoplasms	All other codes not listed elsewhere	22	Tier 3	3		1	1			#REF!	#REF!	#REF!
C433	C43	C433	0	Malignant melanoma of other and unspecified parts of face	Malignant melanoma of other and unspecified parts of face	2015	C00-D49 Neoplasms	All other codes not listed elsewhere	22	Tier 3	3		1	.			#REF!	#REF!	#REF!
C4330	C43	C433	1	Malignant melanoma of unspecified part of face	Malignant melanoma of unspecified part of face	2015	C00-D49 Neoplasms	All other codes not listed elsewhere	22	Tier 3	3		1	1			#REF!	#REF!	#REF!
C4331	C43	C433	1	Malignant melanoma of nose	Malignant melanoma of nose	2015	C00-D49 Neoplasms	All other codes not listed elsewhere	22	Tier 3	3		1	1			#REF!	#REF!	#REF!
C4339	C43	C433	1	Malignant melanoma of other parts of face	Malignant melanoma of other parts of face	2015	C00-D49 Neoplasms	All other codes not listed elsewhere	22	Tier 3	3		1	1			#REF!	#REF!	#REF!
C434	C43	C434	1	Malignant melanoma of scalp and neck	Malignant melanoma of scalp and neck	2015	C00-D49 Neoplasms	All other codes not listed elsewhere	22	Tier 3	3		1	1			#REF!	#REF!	#REF!
C435	C43	C435	0	Malignant melanoma of trunk	Malignant melanoma of trunk	2015	C00-D49 Neoplasms	All other codes not listed elsewhere	22	Tier 3	3		1	.			#REF!	#REF!	#REF!
C4351	C43	C435	1	Malignant melanoma of anal skin	Malignant melanoma of anal skin	2015	C00-D49 Neoplasms	All other codes not listed elsewhere	22	Tier 3	3		1	1			#REF!	#REF!	#REF!
C4352	C43	C435	1	Malignant melanoma of skin of breast	Malignant melanoma of skin of breast	2015	C00-D49 Neoplasms	All other codes not listed elsewhere	22	Tier 3	3		1	1			#REF!	#REF!	#REF!
C4359	C43	C435	1	Malignant melanoma of other part of trunk	Malignant melanoma of other part of trunk	2015	C00-D49 Neoplasms	All other codes not listed elsewhere	22	Tier 3	3		1	1			#REF!	#REF!	#REF!
C436	C43	C436	0	Malignant melanoma of upper limb, including shoulder	Malignant melanoma of upper limb, including shoulder	2015	C00-D49 Neoplasms	All other codes not listed elsewhere	22	Tier 3	3		1	.			#REF!	#REF!	#REF!
C4360	C43	C436	1	Malignant melanoma of unsp upper limb, including shoulder	Malignant melanoma of unspecified upper limb, including shoulder	2015	C00-D49 Neoplasms	All other codes not listed elsewhere	22	Tier 3	3		1	1			#REF!	#REF!	#REF!
C4361	C43	C436	1	Malignant melanoma of right upper limb, including shoulder	Malignant melanoma of right upper limb, including shoulder	2015	C00-D49 Neoplasms	All other codes not listed elsewhere	22	Tier 3	3		1	1			#REF!	#REF!	#REF!
C4362	C43	C436	1	Malignant melanoma of left upper limb, including shoulder	Malignant melanoma of left upper limb, including shoulder	2015	C00-D49 Neoplasms	All other codes not listed elsewhere	22	Tier 3	3		1	1			#REF!	#REF!	#REF!
C437	C43	C437	0	Malignant melanoma of lower limb, including hip	Malignant melanoma of lower limb, including hip	2015	C00-D49 Neoplasms	All other codes not listed elsewhere	22	Tier 3	3		1	.			#REF!	#REF!	#REF!
C4370	C43	C437	1	Malignant melanoma of unspecified lower limb, including hip	Malignant melanoma of unspecified lower limb, including hip	2015	C00-D49 Neoplasms	All other codes not listed elsewhere	22	Tier 3	3		1	1			#REF!	#REF!	#REF!
C4371	C43	C437	1	Malignant melanoma of right lower limb, including hip	Malignant melanoma of right lower limb, including hip	2015	C00-D49 Neoplasms	All other codes not listed elsewhere	22	Tier 3	3		1	1			#REF!	#REF!	#REF!
C4372	C43	C437	1	Malignant melanoma of left lower limb, including hip	Malignant melanoma of left lower limb, including hip	2015	C00-D49 Neoplasms	All other codes not listed elsewhere	22	Tier 3	3		1	1			#REF!	#REF!	#REF!
C438	C43	C438	1	Malignant melanoma of overlapping sites of skin	Malignant melanoma of overlapping sites of skin	2015	C00-D49 Neoplasms	All other codes not listed elsewhere	22	Tier 3	3		1	1			#REF!	#REF!	#REF!
C439	C43	C439	1	Malignant melanoma of skin, unspecified	Malignant melanoma of skin, unspecified	2015	C00-D49 Neoplasms	All other codes not listed elsewhere	22	Tier 3	3		1	1			#REF!	#REF!	#REF!
C44	C44	C44	0	Other and unspecified malignant neoplasm of skin	Other and unspecified malignant neoplasm of skin	2015	C00-D49 Neoplasms	All other codes not listed elsewhere	22	Tier 3	3		1	.			#REF!	#REF!	#REF!
C440	C44	C440	0	Other and unspecified malignant neoplasm of skin of lip	Other and unspecified malignant neoplasm of skin of lip	2015	C00-D49 Neoplasms	All other codes not listed elsewhere	22	Tier 3	3		1	.			#REF!	#REF!	#REF!
C4400	C44	C440	1	Unspecified malignant neoplasm of skin of lip	Unspecified malignant neoplasm of skin of lip	2015	C00-D49 Neoplasms	All other codes not listed elsewhere	22	Tier 3	3		1	1			#REF!	#REF!	#REF!
C4401	C44	C440	1	Basal cell carcinoma of skin of lip	Basal cell carcinoma of skin of lip	2015	C00-D49 Neoplasms	All other codes not listed elsewhere	22	Tier 3	3		1	1			#REF!	#REF!	#REF!
C4402	C44	C440	1	Squamous cell carcinoma of skin of lip	Squamous cell carcinoma of skin of lip	2015	C00-D49 Neoplasms	All other codes not listed elsewhere	22	Tier 3	3		1	1			#REF!	#REF!	#REF!
C4409	C44	C440	1	Other specified malignant neoplasm of skin of lip	Other specified malignant neoplasm of skin of lip	2015	C00-D49 Neoplasms	All other codes not listed elsewhere	22	Tier 3	3		1	1			#REF!	#REF!	#REF!
C441	C44	C441	0	Oth and unsp malignant neoplasm skin/ eyelid, inc canthus	Other and unspecified malignant neoplasm of skin of eyelid, including canthus	2015	C00-D49 Neoplasms	All other codes not listed elsewhere	22	Tier 3	3		1	.			#REF!	#REF!	#REF!
C4410	C44	C441	0	Unsp malignant neoplasm of skin of eyelid, including canthus	Unspecified malignant neoplasm of skin of eyelid, including canthus	2015	C00-D49 Neoplasms	All other codes not listed elsewhere	22	Tier 3	3		1	.			#REF!	#REF!	#REF!
C44101	C44	C441	1	Unsp malignant neoplasm skin/ unsp eyelid, including canthus	Unspecified malignant neoplasm of skin of unspecified eyelid, including canthus	2015	C00-D49 Neoplasms	All other codes not listed elsewhere	22	Tier 3	3		1	1			#REF!	#REF!	#REF!
C44102	C44	C441	0	Unsp malignant neoplasm skin/ right eyelid, inc canthus	Unspecified malignant neoplasm of skin of right eyelid, including canthus	2015	C00-D49 Neoplasms	All other codes not listed elsewhere	22	Tier 3	3		1	1			#REF!	#REF!	#REF!
C441021	C44	C441	1	Unsp malig neoplasm skin/ right upper eyelid, inc canthus	Unspecified malignant neoplasm of skin of right upper eyelid, including canthus	2019	C00-D49 Neoplasms	All other codes not listed elsewhere	22	Tier 3	3		1	1			#REF!	#REF!	#REF!
C441022	C44	C441	1	Unsp malig neoplasm skin/ right lower eyelid, inc canthus	Unspecified malignant neoplasm of skin of right lower eyelid, including canthus	2019	C00-D49 Neoplasms	All other codes not listed elsewhere	22	Tier 3	3		1	1			#REF!	#REF!	#REF!
C44109	C44	C441	0	Unsp malignant neoplasm skin/ left eyelid, including canthus	Unspecified malignant neoplasm of skin of left eyelid, including canthus	2015	C00-D49 Neoplasms	All other codes not listed elsewhere	22	Tier 3	3		1	1			#REF!	#REF!	#REF!
C441091	C44	C441	1	Unsp malignant neoplasm skin/ left upper eyelid, inc canthus	Unspecified malignant neoplasm of skin of left upper eyelid, including canthus	2019	C00-D49 Neoplasms	All other codes not listed elsewhere	22	Tier 3	3		1	1			#REF!	#REF!	#REF!
C441092	C44	C441	1	Unsp malignant neoplasm skin/ left lower eyelid, inc canthus	Unspecified malignant neoplasm of skin of left lower eyelid, including canthus	2019	C00-D49 Neoplasms	All other codes not listed elsewhere	22	Tier 3	3		1	1			#REF!	#REF!	#REF!
C4411	C44	C441	0	Basal cell carcinoma of skin of eyelid, including canthus	Basal cell carcinoma of skin of eyelid, including canthus	2015	C00-D49 Neoplasms	All other codes not listed elsewhere	22	Tier 3	3		1	.			#REF!	#REF!	#REF!
C44111	C44	C441	1	Basal cell carcinoma skin/ unsp eyelid, including canthus	Basal cell carcinoma of skin of unspecified eyelid, including canthus	2015	C00-D49 Neoplasms	All other codes not listed elsewhere	22	Tier 3	3		1	1			#REF!	#REF!	#REF!
C44112	C44	C441	0	Basal cell carcinoma skin/ right eyelid, including canthus	Basal cell carcinoma of skin of right eyelid, including canthus	2015	C00-D49 Neoplasms	All other codes not listed elsewhere	22	Tier 3	3		1	1			#REF!	#REF!	#REF!
C441121	C44	C441	1	Basal cell carcinoma skin/ right upper eyelid, inc canthus	Basal cell carcinoma of skin of right upper eyelid, including canthus	2019	C00-D49 Neoplasms	All other codes not listed elsewhere	22	Tier 3	3		1	1			#REF!	#REF!	#REF!
C441122	C44	C441	1	Basal cell carcinoma skin/ right lower eyelid, inc canthus	Basal cell carcinoma of skin of right lower eyelid, including canthus	2019	C00-D49 Neoplasms	All other codes not listed elsewhere	22	Tier 3	3		1	1			#REF!	#REF!	#REF!
C44119	C44	C441	0	Basal cell carcinoma skin/ left eyelid, including canthus	Basal cell carcinoma of skin of left eyelid, including canthus	2015	C00-D49 Neoplasms	All other codes not listed elsewhere	22	Tier 3	3		1	1			#REF!	#REF!	#REF!
C441191	C44	C441	1	Basal cell carcinoma skin/ left upper eyelid, inc canthus	Basal cell carcinoma of skin of left upper eyelid, including canthus	2019	C00-D49 Neoplasms	All other codes not listed elsewhere	22	Tier 3	3		1	1			#REF!	#REF!	#REF!
C441192	C44	C441	1	Basal cell carcinoma skin/ left lower eyelid, inc canthus	Basal cell carcinoma of skin of left lower eyelid, including canthus	2019	C00-D49 Neoplasms	All other codes not listed elsewhere	22	Tier 3	3		1	1			#REF!	#REF!	#REF!
C4412	C44	C441	0	Squamous cell carcinoma of skin of eyelid, including canthus	Squamous cell carcinoma of skin of eyelid, including canthus	2015	C00-D49 Neoplasms	All other codes not listed elsewhere	22	Tier 3	3		1	.			#REF!	#REF!	#REF!
C44121	C44	C441	1	Squamous cell carcinoma skin/ unsp eyelid, including canthus	Squamous cell carcinoma of skin of unspecified eyelid, including canthus	2015	C00-D49 Neoplasms	All other codes not listed elsewhere	22	Tier 3	3		1	1			#REF!	#REF!	#REF!
C44122	C44	C441	0	Squamous cell carcinoma skin/ right eyelid, inc canthus	Squamous cell carcinoma of skin of right eyelid, including canthus	2015	C00-D49 Neoplasms	All other codes not listed elsewhere	22	Tier 3	3		1	1			#REF!	#REF!	#REF!
C441221	C44	C441	1	Squamous cell carcinoma skin/ r upper eyelid, inc canthus	Squamous cell carcinoma of skin of right upper eyelid, including canthus	2019	C00-D49 Neoplasms	All other codes not listed elsewhere	22	Tier 3	3		1	1			#REF!	#REF!	#REF!
C441222	C44	C441	1	Squamous cell carcinoma skin/ right low eyelid, inc canthus	Squamous cell carcinoma of skin of right lower eyelid, including canthus	2019	C00-D49 Neoplasms	All other codes not listed elsewhere	22	Tier 3	3		1	1			#REF!	#REF!	#REF!
C44129	C44	C441	0	Squamous cell carcinoma skin/ left eyelid, including canthus	Squamous cell carcinoma of skin of left eyelid, including canthus	2015	C00-D49 Neoplasms	All other codes not listed elsewhere	22	Tier 3	3		1	1			#REF!	#REF!	#REF!
C441291	C44	C441	1	Squamous cell carcinoma skin/ left upper eyelid, inc canthus	Squamous cell carcinoma of skin of left upper eyelid, including canthus	2019	C00-D49 Neoplasms	All other codes not listed elsewhere	22	Tier 3	3		1	1			#REF!	#REF!	#REF!
C441292	C44	C441	1	Squamous cell carcinoma skin/ left lower eyelid, inc canthus	Squamous cell carcinoma of skin of left lower eyelid, including canthus	2019	C00-D49 Neoplasms	All other codes not listed elsewhere	22	Tier 3	3		1	1			#REF!	#REF!	#REF!
C4413	C44	C441	0	Sebaceous cell carcinoma skin/ eyelid, including canthus	Sebaceous cell carcinoma of skin of eyelid, including canthus	2019	C00-D49 Neoplasms	All other codes not listed elsewhere	22	Tier 3	3		1	.			#REF!	#REF!	#REF!
C44131	C44	C441	1	Sebaceous cell carcinoma skin/ unsplid, including canthus	Sebaceous cell carcinoma of skin of unspecified eyelid, including canthus	2019	C00-D49 Neoplasms	All other codes not listed elsewhere	22	Tier 3	3		1	1			#REF!	#REF!	#REF!
C44132	C44	C441	0	Sebaceous cell carcinoma skin/ right eyelid, inc canthus	Sebaceous cell carcinoma of skin of right eyelid, including canthus	2019	C00-D49 Neoplasms	All other codes not listed elsewhere	22	Tier 3	3		1	.			#REF!	#REF!	#REF!
C441321	C44	C441	1	Sebaceous cell carcinoma skin/ r upper eyelid, inc canthus	Sebaceous cell carcinoma of skin of right upper eyelid, including canthus	2019	C00-D49 Neoplasms	All other codes not listed elsewhere	22	Tier 3	3		1	1			#REF!	#REF!	#REF!
C441322	C44	C441	1	Sebaceous cell carcinoma skin/ right low eyelid, inc canthus	Sebaceous cell carcinoma of skin of right lower eyelid, including canthus	2019	C00-D49 Neoplasms	All other codes not listed elsewhere	22	Tier 3	3		1	1			#REF!	#REF!	#REF!
C44139	C44	C441	0	Sebaceous cell carcinoma skin/ left eyelid, inc canthus	Sebaceous cell carcinoma of skin of left eyelid, including canthus	2019	C00-D49 Neoplasms	All other codes not listed elsewhere	22	Tier 3	3		1	.			#REF!	#REF!	#REF!
C441391	C44	C441	1	Sebaceous cell carcinoma skin/ left upr eyelid, inc canthus	Sebaceous cell carcinoma of skin of left upper eyelid, including canthus	2019	C00-D49 Neoplasms	All other codes not listed elsewhere	22	Tier 3	3		1	1			#REF!	#REF!	#REF!
C441392	C44	C441	1	Sebaceous cell carcinoma skin/ left low eyelid, inc canthus	Sebaceous cell carcinoma of skin of left lower eyelid, including canthus	2019	C00-D49 Neoplasms	All other codes not listed elsewhere	22	Tier 3	3		1	1			#REF!	#REF!	#REF!
C4419	C44	C441	0	Oth malignant neoplasm of skin of eyelid, including canthus	Other specified malignant neoplasm of skin of eyelid, including canthus	2015	C00-D49 Neoplasms	All other codes not listed elsewhere	22	Tier 3	3		1	.			#REF!	#REF!	#REF!
C44191	C44	C441	1	Oth malignant neoplasm skin/ unsp eyelid, including canthus	Other specified malignant neoplasm of skin of unspecified eyelid, including canthus	2015	C00-D49 Neoplasms	All other codes not listed elsewhere	22	Tier 3	3		1	1			#REF!	#REF!	#REF!
C44192	C44	C441	0	Oth malignant neoplasm skin/ right eyelid, including canthus	Other specified malignant neoplasm of skin of right eyelid, including canthus	2015	C00-D49 Neoplasms	All other codes not listed elsewhere	22	Tier 3	3		1	1			#REF!	#REF!	#REF!
C441921	C44	C441	1	Oth malignant neoplasm skin/ right upper eyelid, inc canthus	Other specified malignant neoplasm of skin of right upper eyelid, including canthus	2019	C00-D49 Neoplasms	All other codes not listed elsewhere	22	Tier 3	3		1	1			#REF!	#REF!	#REF!
C441922	C44	C441	1	Oth malignant neoplasm skin/ right lower eyelid, inc canthus	Other specified malignant neoplasm of skin of right lower eyelid, including canthus	2019	C00-D49 Neoplasms	All other codes not listed elsewhere	22	Tier 3	3		1	1			#REF!	#REF!	#REF!
C44199	C44	C441	0	Oth malignant neoplasm skin/ left eyelid, including canthus	Other specified malignant neoplasm of skin of left eyelid, including canthus	2015	C00-D49 Neoplasms	All other codes not listed elsewhere	22	Tier 3	3		1	1			#REF!	#REF!	#REF!
C441991	C44	C441	1	Oth malignant neoplasm skin/ left upper eyelid, inc canthus	Other specified malignant neoplasm of skin of left upper eyelid, including canthus	2019	C00-D49 Neoplasms	All other codes not listed elsewhere	22	Tier 3	3		1	1			#REF!	#REF!	#REF!
C441992	C44	C441	1	Oth malignant neoplasm skin/ left lower eyelid, inc canthus	Other specified malignant neoplasm of skin of left lower eyelid, including canthus	2019	C00-D49 Neoplasms	All other codes not listed elsewhere	22	Tier 3	3		1	1			#REF!	#REF!	#REF!
C442	C44	C442	0	Oth and unsp malig neoplasm skin/ ear and extrn auric canal	Other and unspecified malignant neoplasm of skin of ear and external auricular canal	2015	C00-D49 Neoplasms	All other codes not listed elsewhere	22	Tier 3	3		1	.			#REF!	#REF!	#REF!
C4420	C44	C442	0	Unsp malignant neoplasm skin/ ear and external auric canal	Unspecified malignant neoplasm of skin of ear and external auricular canal	2015	C00-D49 Neoplasms	All other codes not listed elsewhere	22	Tier 3	3		1	.			#REF!	#REF!	#REF!
C44201	C44	C442	1	Unsp malig neoplasm skin/ unsp ear and external auric canal	Unspecified malignant neoplasm of skin of unspecified ear and external auricular canal	2015	C00-D49 Neoplasms	All other codes not listed elsewhere	22	Tier 3	3		1	1			#REF!	#REF!	#REF!
C44202	C44	C442	1	Unsp malig neoplasm skin/ right ear and external auric canal	Unspecified malignant neoplasm of skin of right ear and external auricular canal	2015	C00-D49 Neoplasms	All other codes not listed elsewhere	22	Tier 3	3		1	1			#REF!	#REF!	#REF!
C44209	C44	C442	1	Unsp malig neoplasm skin/ left ear and external auric canal	Unspecified malignant neoplasm of skin of left ear and external auricular canal	2015	C00-D49 Neoplasms	All other codes not listed elsewhere	22	Tier 3	3		1	1			#REF!	#REF!	#REF!
C4421	C44	C442	0	Basal cell carcinoma skin/ ear and external auricular canal	Basal cell carcinoma of skin of ear and external auricular canal	2015	C00-D49 Neoplasms	All other codes not listed elsewhere	22	Tier 3	3		1	.			#REF!	#REF!	#REF!
C44211	C44	C442	1	Basal cell carcinoma skin/ unsp ear and external auric canal	Basal cell carcinoma of skin of unspecified ear and external auricular canal	2015	C00-D49 Neoplasms	All other codes not listed elsewhere	22	Tier 3	3		1	1			#REF!	#REF!	#REF!
C44212	C44	C442	1	Basal cell carcinoma skin/ r ear and external auric canal	Basal cell carcinoma of skin of right ear and external auricular canal	2015	C00-D49 Neoplasms	All other codes not listed elsewhere	22	Tier 3	3		1	1			#REF!	#REF!	#REF!
C44219	C44	C442	1	Basal cell carcinoma skin/ left ear and external auric canal	Basal cell carcinoma of skin of left ear and external auricular canal	2015	C00-D49 Neoplasms	All other codes not listed elsewhere	22	Tier 3	3		1	1			#REF!	#REF!	#REF!
C4422	C44	C442	0	Squamous cell carcinoma skin/ ear and external auric canal	Squamous cell carcinoma of skin of ear and external auricular canal	2015	C00-D49 Neoplasms	All other codes not listed elsewhere	22	Tier 3	3		1	.			#REF!	#REF!	#REF!
C44221	C44	C442	1	Squamous cell carcinoma skin/ unsp ear and extrn auric canal	Squamous cell carcinoma of skin of unspecified ear and external auricular canal	2015	C00-D49 Neoplasms	All other codes not listed elsewhere	22	Tier 3	3		1	1			#REF!	#REF!	#REF!
C44222	C44	C442	1	Squamous cell carcinoma skin/ r ear and external auric canal	Squamous cell carcinoma of skin of right ear and external auricular canal	2015	C00-D49 Neoplasms	All other codes not listed elsewhere	22	Tier 3	3		1	1			#REF!	#REF!	#REF!
C44229	C44	C442	1	Squamous cell carcinoma skin/ left ear and extrn auric canal	Squamous cell carcinoma of skin of left ear and external auricular canal	2015	C00-D49 Neoplasms	All other codes not listed elsewhere	22	Tier 3	3		1	1			#REF!	#REF!	#REF!
C4429	C44	C442	0	Oth malignant neoplasm skin/ ear and external auric canal	Other specified malignant neoplasm of skin of ear and external auricular canal	2015	C00-D49 Neoplasms	All other codes not listed elsewhere	22	Tier 3	3		1	.			#REF!	#REF!	#REF!
C44291	C44	C442	1	Oth malig neoplasm skin/ unsp ear and external auric canal	Other specified malignant neoplasm of skin of unspecified ear and external auricular canal	2015	C00-D49 Neoplasms	All other codes not listed elsewhere	22	Tier 3	3		1	1			#REF!	#REF!	#REF!
C44292	C44	C442	1	Oth malig neoplasm skin/ right ear and external auric canal	Other specified malignant neoplasm of skin of right ear and external auricular canal	2015	C00-D49 Neoplasms	All other codes not listed elsewhere	22	Tier 3	3		1	1			#REF!	#REF!	#REF!
C44299	C44	C442	1	Oth malig neoplasm skin/ left ear and external auric canal	Other specified malignant neoplasm of skin of left ear and external auricular canal	2015	C00-D49 Neoplasms	All other codes not listed elsewhere	22	Tier 3	3		1	1			#REF!	#REF!	#REF!
C443	C44	C443	0	Oth and unsp malignant neoplasm skin/ and unsp parts of face	Other and unspecified malignant neoplasm of skin of other and unspecified parts of face	2015	C00-D49 Neoplasms	All other codes not listed elsewhere	22	Tier 3	3		1	.			#REF!	#REF!	#REF!
C4430	C44	C443	0	Unsp malignant neoplasm of skin of and unsp parts of face	Unspecified malignant neoplasm of skin of other and unspecified parts of face	2015	C00-D49 Neoplasms	All other codes not listed elsewhere	22	Tier 3	3		1	.			#REF!	#REF!	#REF!
C44300	C44	C443	1	Unsp malignant neoplasm of skin of unspecified part of face	Unspecified malignant neoplasm of skin of unspecified part of face	2015	C00-D49 Neoplasms	All other codes not listed elsewhere	22	Tier 3	3		1	1			#REF!	#REF!	#REF!
C44301	C44	C443	1	Unspecified malignant neoplasm of skin of nose	Unspecified malignant neoplasm of skin of nose	2015	C00-D49 Neoplasms	All other codes not listed elsewhere	22	Tier 3	3		1	1			#REF!	#REF!	#REF!
C44309	C44	C443	1	Unsp malignant neoplasm of skin of other parts of face	Unspecified malignant neoplasm of skin of other parts of face	2015	C00-D49 Neoplasms	All other codes not listed elsewhere	22	Tier 3	3		1	1			#REF!	#REF!	#REF!
C4431	C44	C443	0	Basal cell carcinoma of skin of other and unsp parts of face	Basal cell carcinoma of skin of other and unspecified parts of face	2015	C00-D49 Neoplasms	All other codes not listed elsewhere	22	Tier 3	3		1	.			#REF!	#REF!	#REF!
C44310	C44	C443	1	Basal cell carcinoma of skin of unspecified parts of face	Basal cell carcinoma of skin of unspecified parts of face	2015	C00-D49 Neoplasms	All other codes not listed elsewhere	22	Tier 3	3		1	1			#REF!	#REF!	#REF!
C44311	C44	C443	1	Basal cell carcinoma of skin of nose	Basal cell carcinoma of skin of nose	2015	C00-D49 Neoplasms	All other codes not listed elsewhere	22	Tier 3	3		1	1			#REF!	#REF!	#REF!
C44319	C44	C443	1	Basal cell carcinoma of skin of other parts of face	Basal cell carcinoma of skin of other parts of face	2015	C00-D49 Neoplasms	All other codes not listed elsewhere	22	Tier 3	3		1	1			#REF!	#REF!	#REF!
C4432	C44	C443	0	Squamous cell carcinoma of skin of and unsp parts of face	Squamous cell carcinoma of skin of other and unspecified parts of face	2015	C00-D49 Neoplasms	All other codes not listed elsewhere	22	Tier 3	3		1	.			#REF!	#REF!	#REF!
C44320	C44	C443	1	Squamous cell carcinoma of skin of unspecified parts of face	Squamous cell carcinoma of skin of unspecified parts of face	2015	C00-D49 Neoplasms	All other codes not listed elsewhere	22	Tier 3	3		1	1			#REF!	#REF!	#REF!
C44321	C44	C443	1	Squamous cell carcinoma of skin of nose	Squamous cell carcinoma of skin of nose	2015	C00-D49 Neoplasms	All other codes not listed elsewhere	22	Tier 3	3		1	1			#REF!	#REF!	#REF!
C44329	C44	C443	1	Squamous cell carcinoma of skin of other parts of face	Squamous cell carcinoma of skin of other parts of face	2015	C00-D49 Neoplasms	All other codes not listed elsewhere	22	Tier 3	3		1	1			#REF!	#REF!	#REF!
C4439	C44	C443	0	Oth malignant neoplasm of skin of oth and unsp parts of face	Other specified malignant neoplasm of skin of other and unspecified parts of face	2015	C00-D49 Neoplasms	All other codes not listed elsewhere	22	Tier 3	3		1	.			#REF!	#REF!	#REF!
C44390	C44	C443	1	Oth malignant neoplasm of skin of unspecified parts of face	Other specified malignant neoplasm of skin of unspecified parts of face	2015	C00-D49 Neoplasms	All other codes not listed elsewhere	22	Tier 3	3		1	1			#REF!	#REF!	#REF!
C44391	C44	C443	1	Other specified malignant neoplasm of skin of nose	Other specified malignant neoplasm of skin of nose	2015	C00-D49 Neoplasms	All other codes not listed elsewhere	22	Tier 3	3		1	1			#REF!	#REF!	#REF!
C44399	C44	C443	1	Oth malignant neoplasm of skin of other parts of face	Other specified malignant neoplasm of skin of other parts of face	2015	C00-D49 Neoplasms	All other codes not listed elsewhere	22	Tier 3	3		1	1			#REF!	#REF!	#REF!
C444	C44	C444	0	Other and unsp malignant neoplasm of skin of scalp and neck	Other and unspecified malignant neoplasm of skin of scalp and neck	2015	C00-D49 Neoplasms	All other codes not listed elsewhere	22	Tier 3	3		1	.			#REF!	#REF!	#REF!
C4440	C44	C444	1	Unspecified malignant neoplasm of skin of scalp and neck	Unspecified malignant neoplasm of skin of scalp and neck	2015	C00-D49 Neoplasms	All other codes not listed elsewhere	22	Tier 3	3		1	1			#REF!	#REF!	#REF!
C4441	C44	C444	1	Basal cell carcinoma of skin of scalp and neck	Basal cell carcinoma of skin of scalp and neck	2015	C00-D49 Neoplasms	All other codes not listed elsewhere	22	Tier 3	3		1	1			#REF!	#REF!	#REF!
C4442	C44	C444	1	Squamous cell carcinoma of skin of scalp and neck	Squamous cell carcinoma of skin of scalp and neck	2015	C00-D49 Neoplasms	All other codes not listed elsewhere	22	Tier 3	3		1	1			#REF!	#REF!	#REF!
C4449	C44	C444	1	Other specified malignant neoplasm of skin of scalp and neck	Other specified malignant neoplasm of skin of scalp and neck	2015	C00-D49 Neoplasms	All other codes not listed elsewhere	22	Tier 3	3		1	1			#REF!	#REF!	#REF!
C445	C44	C445	0	Other and unspecified malignant neoplasm of skin of trunk	Other and unspecified malignant neoplasm of skin of trunk	2015	C00-D49 Neoplasms	All other codes not listed elsewhere	22	Tier 3	3		1	.			#REF!	#REF!	#REF!
C4450	C44	C445	0	Unspecified malignant neoplasm of skin of trunk	Unspecified malignant neoplasm of skin of trunk	2015	C00-D49 Neoplasms	All other codes not listed elsewhere	22	Tier 3	3		1	.			#REF!	#REF!	#REF!
C44500	C44	C445	1	Unspecified malignant neoplasm of anal skin	Unspecified malignant neoplasm of anal skin	2015	C00-D49 Neoplasms	All other codes not listed elsewhere	22	Tier 3	3		1	1			#REF!	#REF!	#REF!
C44501	C44	C445	1	Unspecified malignant neoplasm of skin of breast	Unspecified malignant neoplasm of skin of breast	2015	C00-D49 Neoplasms	All other codes not listed elsewhere	22	Tier 3	3		1	1			#REF!	#REF!	#REF!
C44509	C44	C445	1	Unsp malignant neoplasm of skin of other part of trunk	Unspecified malignant neoplasm of skin of other part of trunk	2015	C00-D49 Neoplasms	All other codes not listed elsewhere	22	Tier 3	3		1	1			#REF!	#REF!	#REF!
C4451	C44	C445	0	Basal cell carcinoma of skin of trunk	Basal cell carcinoma of skin of trunk	2015	C00-D49 Neoplasms	All other codes not listed elsewhere	22	Tier 3	3		1	.			#REF!	#REF!	#REF!
C44510	C44	C445	1	Basal cell carcinoma of anal skin	Basal cell carcinoma of anal skin	2015	C00-D49 Neoplasms	All other codes not listed elsewhere	22	Tier 3	3		1	1			#REF!	#REF!	#REF!
C44511	C44	C445	1	Basal cell carcinoma of skin of breast	Basal cell carcinoma of skin of breast	2015	C00-D49 Neoplasms	All other codes not listed elsewhere	22	Tier 3	3		1	1			#REF!	#REF!	#REF!
C44519	C44	C445	1	Basal cell carcinoma of skin of other part of trunk	Basal cell carcinoma of skin of other part of trunk	2015	C00-D49 Neoplasms	All other codes not listed elsewhere	22	Tier 3	3		1	1			#REF!	#REF!	#REF!
C4452	C44	C445	0	Squamous cell carcinoma of skin of trunk	Squamous cell carcinoma of skin of trunk	2015	C00-D49 Neoplasms	All other codes not listed elsewhere	22	Tier 3	3		1	.			#REF!	#REF!	#REF!
C44520	C44	C445	1	Squamous cell carcinoma of anal skin	Squamous cell carcinoma of anal skin	2015	C00-D49 Neoplasms	All other codes not listed elsewhere	22	Tier 3	3		1	1			#REF!	#REF!	#REF!
C44521	C44	C445	1	Squamous cell carcinoma of skin of breast	Squamous cell carcinoma of skin of breast	2015	C00-D49 Neoplasms	All other codes not listed elsewhere	22	Tier 3	3		1	1			#REF!	#REF!	#REF!
C44529	C44	C445	1	Squamous cell carcinoma of skin of other part of trunk	Squamous cell carcinoma of skin of other part of trunk	2015	C00-D49 Neoplasms	All other codes not listed elsewhere	22	Tier 3	3		1	1			#REF!	#REF!	#REF!
C4459	C44	C445	0	Other specified malignant neoplasm of skin of trunk	Other specified malignant neoplasm of skin of trunk	2015	C00-D49 Neoplasms	All other codes not listed elsewhere	22	Tier 3	3		1	.			#REF!	#REF!	#REF!
C44590	C44	C445	1	Other specified malignant neoplasm of anal skin	Other specified malignant neoplasm of anal skin	2015	C00-D49 Neoplasms	All other codes not listed elsewhere	22	Tier 3	3		1	1			#REF!	#REF!	#REF!
C44591	C44	C445	1	Other specified malignant neoplasm of skin of breast	Other specified malignant neoplasm of skin of breast	2015	C00-D49 Neoplasms	All other codes not listed elsewhere	22	Tier 3	3		1	1			#REF!	#REF!	#REF!
C44599	C44	C445	1	Oth malignant neoplasm of skin of other part of trunk	Other specified malignant neoplasm of skin of other part of trunk	2015	C00-D49 Neoplasms	All other codes not listed elsewhere	22	Tier 3	3		1	1			#REF!	#REF!	#REF!
C446	C44	C446	0	Oth and unsp malig neoplasm skin/ upper limb, inc shoulder	Other and unspecified malignant neoplasm of skin of upper limb, including shoulder	2015	C00-D49 Neoplasms	All other codes not listed elsewhere	22	Tier 3	3		1	.			#REF!	#REF!	#REF!
C4460	C44	C446	0	Unsp malignant neoplasm skin/ upper limb, including shoulder	Unspecified malignant neoplasm of skin of upper limb, including shoulder	2015	C00-D49 Neoplasms	All other codes not listed elsewhere	22	Tier 3	3		1	.			#REF!	#REF!	#REF!
C44601	C44	C446	1	Unsp malignant neoplasm skin/ unsp upper limb, inc shoulder	Unspecified malignant neoplasm of skin of unspecified upper limb, including shoulder	2015	C00-D49 Neoplasms	All other codes not listed elsewhere	22	Tier 3	3		1	1			#REF!	#REF!	#REF!
C44602	C44	C446	1	Unsp malignant neoplasm skin/ right upper limb, inc shoulder	Unspecified malignant neoplasm of skin of right upper limb, including shoulder	2015	C00-D49 Neoplasms	All other codes not listed elsewhere	22	Tier 3	3		1	1			#REF!	#REF!	#REF!
C44609	C44	C446	1	Unsp malignant neoplasm skin/ left upper limb, inc shoulder	Unspecified malignant neoplasm of skin of left upper limb, including shoulder	2015	C00-D49 Neoplasms	All other codes not listed elsewhere	22	Tier 3	3		1	1			#REF!	#REF!	#REF!
C4461	C44	C446	0	Basal cell carcinoma skin/ upper limb, including shoulder	Basal cell carcinoma of skin of upper limb, including shoulder	2015	C00-D49 Neoplasms	All other codes not listed elsewhere	22	Tier 3	3		1	.			#REF!	#REF!	#REF!
C44611	C44	C446	1	Basal cell carcinoma skin/ unsp upper limb, inc shoulder	Basal cell carcinoma of skin of unspecified upper limb, including shoulder	2015	C00-D49 Neoplasms	All other codes not listed elsewhere	22	Tier 3	3		1	1			#REF!	#REF!	#REF!
C44612	C44	C446	1	Basal cell carcinoma skin/ right upper limb, inc shoulder	Basal cell carcinoma of skin of right upper limb, including shoulder	2015	C00-D49 Neoplasms	All other codes not listed elsewhere	22	Tier 3	3		1	1			#REF!	#REF!	#REF!
C44619	C44	C446	1	Basal cell carcinoma skin/ left upper limb, inc shoulder	Basal cell carcinoma of skin of left upper limb, including shoulder	2015	C00-D49 Neoplasms	All other codes not listed elsewhere	22	Tier 3	3		1	1			#REF!	#REF!	#REF!
C4462	C44	C446	0	Squamous cell carcinoma skin/ upper limb, including shoulder	Squamous cell carcinoma of skin of upper limb, including shoulder	2015	C00-D49 Neoplasms	All other codes not listed elsewhere	22	Tier 3	3		1	.			#REF!	#REF!	#REF!
C44621	C44	C446	1	Squamous cell carcinoma skin/ unsp upper limb, inc shoulder	Squamous cell carcinoma of skin of unspecified upper limb, including shoulder	2015	C00-D49 Neoplasms	All other codes not listed elsewhere	22	Tier 3	3		1	1			#REF!	#REF!	#REF!
C44622	C44	C446	1	Squamous cell carcinoma skin/ right upper limb, inc shoulder	Squamous cell carcinoma of skin of right upper limb, including shoulder	2015	C00-D49 Neoplasms	All other codes not listed elsewhere	22	Tier 3	3		1	1			#REF!	#REF!	#REF!
C44629	C44	C446	1	Squamous cell carcinoma skin/ left upper limb, inc shoulder	Squamous cell carcinoma of skin of left upper limb, including shoulder	2015	C00-D49 Neoplasms	All other codes not listed elsewhere	22	Tier 3	3		1	1			#REF!	#REF!	#REF!
C4469	C44	C446	0	Oth malignant neoplasm skin/ upper limb, including shoulder	Other specified malignant neoplasm of skin of upper limb, including shoulder	2015	C00-D49 Neoplasms	All other codes not listed elsewhere	22	Tier 3	3		1	.			#REF!	#REF!	#REF!
C44691	C44	C446	1	Oth malignant neoplasm skin/ unsp upper limb, inc shoulder	Other specified malignant neoplasm of skin of unspecified upper limb, including shoulder	2015	C00-D49 Neoplasms	All other codes not listed elsewhere	22	Tier 3	3		1	1			#REF!	#REF!	#REF!
C44692	C44	C446	1	Oth malignant neoplasm skin/ right upper limb, inc shoulder	Other specified malignant neoplasm of skin of right upper limb, including shoulder	2015	C00-D49 Neoplasms	All other codes not listed elsewhere	22	Tier 3	3		1	1			#REF!	#REF!	#REF!
C44699	C44	C446	1	Oth malignant neoplasm skin/ left upper limb, inc shoulder	Other specified malignant neoplasm of skin of left upper limb, including shoulder	2015	C00-D49 Neoplasms	All other codes not listed elsewhere	22	Tier 3	3		1	1			#REF!	#REF!	#REF!
C447	C44	C447	0	Oth and unsp malignant neoplasm skin/ lower limb, inc hip	Other and unspecified malignant neoplasm of skin of lower limb, including hip	2015	C00-D49 Neoplasms	All other codes not listed elsewhere	22	Tier 3	3		1	.			#REF!	#REF!	#REF!
C4470	C44	C447	0	Unsp malignant neoplasm of skin of lower limb, including hip	Unspecified malignant neoplasm of skin of lower limb, including hip	2015	C00-D49 Neoplasms	All other codes not listed elsewhere	22	Tier 3	3		1	.			#REF!	#REF!	#REF!
C44701	C44	C447	1	Unsp malignant neoplasm skin/ unsp lower limb, including hip	Unspecified malignant neoplasm of skin of unspecified lower limb, including hip	2015	C00-D49 Neoplasms	All other codes not listed elsewhere	22	Tier 3	3		1	1			#REF!	#REF!	#REF!
C44702	C44	C447	1	Unsp malignant neoplasm skin/ right lower limb, inc hip	Unspecified malignant neoplasm of skin of right lower limb, including hip	2015	C00-D49 Neoplasms	All other codes not listed elsewhere	22	Tier 3	3		1	1			#REF!	#REF!	#REF!
C44709	C44	C447	1	Unsp malignant neoplasm skin/ left lower limb, including hip	Unspecified malignant neoplasm of skin of left lower limb, including hip	2015	C00-D49 Neoplasms	All other codes not listed elsewhere	22	Tier 3	3		1	1			#REF!	#REF!	#REF!
C4471	C44	C447	0	Basal cell carcinoma of skin of lower limb, including hip	Basal cell carcinoma of skin of lower limb, including hip	2015	C00-D49 Neoplasms	All other codes not listed elsewhere	22	Tier 3	3		1	.			#REF!	#REF!	#REF!
C44711	C44	C447	1	Basal cell carcinoma skin/ unsp lower limb, including hip	Basal cell carcinoma of skin of unspecified lower limb, including hip	2015	C00-D49 Neoplasms	All other codes not listed elsewhere	22	Tier 3	3		1	1			#REF!	#REF!	#REF!
C44712	C44	C447	1	Basal cell carcinoma skin/ right lower limb, including hip	Basal cell carcinoma of skin of right lower limb, including hip	2015	C00-D49 Neoplasms	All other codes not listed elsewhere	22	Tier 3	3		1	1			#REF!	#REF!	#REF!
C44719	C44	C447	1	Basal cell carcinoma skin/ left lower limb, including hip	Basal cell carcinoma of skin of left lower limb, including hip	2015	C00-D49 Neoplasms	All other codes not listed elsewhere	22	Tier 3	3		1	1			#REF!	#REF!	#REF!
C4472	C44	C447	0	Squamous cell carcinoma of skin of lower limb, including hip	Squamous cell carcinoma of skin of lower limb, including hip	2015	C00-D49 Neoplasms	All other codes not listed elsewhere	22	Tier 3	3		1	.			#REF!	#REF!	#REF!
C44721	C44	C447	1	Squamous cell carcinoma skin/ unsp lower limb, including hip	Squamous cell carcinoma of skin of unspecified lower limb, including hip	2015	C00-D49 Neoplasms	All other codes not listed elsewhere	22	Tier 3	3		1	1			#REF!	#REF!	#REF!
C44722	C44	C447	1	Squamous cell carcinoma skin/ right lower limb, inc hip	Squamous cell carcinoma of skin of right lower limb, including hip	2015	C00-D49 Neoplasms	All other codes not listed elsewhere	22	Tier 3	3		1	1			#REF!	#REF!	#REF!
C44729	C44	C447	1	Squamous cell carcinoma skin/ left lower limb, including hip	Squamous cell carcinoma of skin of left lower limb, including hip	2015	C00-D49 Neoplasms	All other codes not listed elsewhere	22	Tier 3	3		1	1			#REF!	#REF!	#REF!
C4479	C44	C447	0	Oth malignant neoplasm of skin of lower limb, including hip	Other specified malignant neoplasm of skin of lower limb, including hip	2015	C00-D49 Neoplasms	All other codes not listed elsewhere	22	Tier 3	3		1	.			#REF!	#REF!	#REF!
C44791	C44	C447	1	Oth malignant neoplasm skin/ unsp lower limb, including hip	Other specified malignant neoplasm of skin of unspecified lower limb, including hip	2015	C00-D49 Neoplasms	All other codes not listed elsewhere	22	Tier 3	3		1	1			#REF!	#REF!	#REF!
C44792	C44	C447	1	Oth malignant neoplasm skin/ right lower limb, including hip	Other specified malignant neoplasm of skin of right lower limb, including hip	2015	C00-D49 Neoplasms	All other codes not listed elsewhere	22	Tier 3	3		1	1			#REF!	#REF!	#REF!
C44799	C44	C447	1	Oth malignant neoplasm skin/ left lower limb, including hip	Other specified malignant neoplasm of skin of left lower limb, including hip	2015	C00-D49 Neoplasms	All other codes not listed elsewhere	22	Tier 3	3		1	1			#REF!	#REF!	#REF!
C448	C44	C448	0	Oth and unsp malignant neoplasm of overlapping sites of skin	Other and unspecified malignant neoplasm of overlapping sites of skin	2015	C00-D49 Neoplasms	All other codes not listed elsewhere	22	Tier 3	3		1	.			#REF!	#REF!	#REF!
C4480	C44	C448	1	Unspecified malignant neoplasm of overlapping sites of skin	Unspecified malignant neoplasm of overlapping sites of skin	2015	C00-D49 Neoplasms	All other codes not listed elsewhere	22	Tier 3	3		1	1			#REF!	#REF!	#REF!
C4481	C44	C448	1	Basal cell carcinoma of overlapping sites of skin	Basal cell carcinoma of overlapping sites of skin	2015	C00-D49 Neoplasms	All other codes not listed elsewhere	22	Tier 3	3		1	1			#REF!	#REF!	#REF!
C4482	C44	C448	1	Squamous cell carcinoma of overlapping sites of skin	Squamous cell carcinoma of overlapping sites of skin	2015	C00-D49 Neoplasms	All other codes not listed elsewhere	22	Tier 3	3		1	1			#REF!	#REF!	#REF!
C4489	C44	C448	1	Oth malignant neoplasm of overlapping sites of skin	Other specified malignant neoplasm of overlapping sites of skin	2015	C00-D49 Neoplasms	All other codes not listed elsewhere	22	Tier 3	3		1	1			#REF!	#REF!	#REF!
C449	C44	C449	0	Other and unsp malignant neoplasm of skin, unspecified	Other and unspecified malignant neoplasm of skin, unspecified	2015	C00-D49 Neoplasms	All other codes not listed elsewhere	22	Tier 3	3		1	.			#REF!	#REF!	#REF!
C4490	C44	C449	1	Unspecified malignant neoplasm of skin, unspecified	Unspecified malignant neoplasm of skin, unspecified	2015	C00-D49 Neoplasms	All other codes not listed elsewhere	22	Tier 3	3		1	1			#REF!	#REF!	#REF!
C4491	C44	C449	1	Basal cell carcinoma of skin, unspecified	Basal cell carcinoma of skin, unspecified	2015	C00-D49 Neoplasms	All other codes not listed elsewhere	22	Tier 3	3		1	1			#REF!	#REF!	#REF!
C4492	C44	C449	1	Squamous cell carcinoma of skin, unspecified	Squamous cell carcinoma of skin, unspecified	2015	C00-D49 Neoplasms	All other codes not listed elsewhere	22	Tier 3	3		1	1			#REF!	#REF!	#REF!
C4499	C44	C449	1	Other specified malignant neoplasm of skin, unspecified	Other specified malignant neoplasm of skin, unspecified	2015	C00-D49 Neoplasms	All other codes not listed elsewhere	22	Tier 3	3		1	1			#REF!	#REF!	#REF!
C45	C45	C45	0	Mesothelioma	Mesothelioma	2015	C00-D49 Neoplasms	All other codes not listed elsewhere	22	Tier 3	3		1	.			#REF!	#REF!	#REF!
C450	C45	C450	1	Mesothelioma of pleura	Mesothelioma of pleura	2015	C00-D49 Neoplasms	All other codes not listed elsewhere	22	Tier 3	3		1	1			#REF!	#REF!	#REF!
C451	C45	C451	1	Mesothelioma of peritoneum	Mesothelioma of peritoneum	2015	C00-D49 Neoplasms	All other codes not listed elsewhere	22	Tier 3	3		1	1			#REF!	#REF!	#REF!
C452	C45	C452	1	Mesothelioma of pericardium	Mesothelioma of pericardium	2015	C00-D49 Neoplasms	All other codes not listed elsewhere	22	Tier 3	3		1	1			#REF!	#REF!	#REF!
C457	C45	C457	1	Mesothelioma of other sites	Mesothelioma of other sites	2015	C00-D49 Neoplasms	All other codes not listed elsewhere	22	Tier 3	3		1	1			#REF!	#REF!	#REF!
C459	C45	C459	1	Mesothelioma, unspecified	Mesothelioma, unspecified	2015	C00-D49 Neoplasms	All other codes not listed elsewhere	22	Tier 3	3		1	1			#REF!	#REF!	#REF!
C46	C46	C46	0	Kaposi's sarcoma	Kaposi's sarcoma	2015	C00-D49 Neoplasms	All other codes not listed elsewhere	22	Tier 3	3		1	.			#REF!	#REF!	#REF!
C460	C46	C460	1	Kaposi's sarcoma of skin	Kaposi's sarcoma of skin	2015	C00-D49 Neoplasms	All other codes not listed elsewhere	22	Tier 3	3		1	1			#REF!	#REF!	#REF!
C461	C46	C461	1	Kaposi's sarcoma of soft tissue	Kaposi's sarcoma of soft tissue	2015	C00-D49 Neoplasms	All other codes not listed elsewhere	22	Tier 3	3		1	1			#REF!	#REF!	#REF!
C462	C46	C462	1	Kaposi's sarcoma of palate	Kaposi's sarcoma of palate	2015	C00-D49 Neoplasms	All other codes not listed elsewhere	22	Tier 3	3		1	1			#REF!	#REF!	#REF!
C463	C46	C463	1	Kaposi's sarcoma of lymph nodes	Kaposi's sarcoma of lymph nodes	2015	C00-D49 Neoplasms	All other codes not listed elsewhere	22	Tier 3	3		1	1			#REF!	#REF!	#REF!
C464	C46	C464	1	Kaposi's sarcoma of gastrointestinal sites	Kaposi's sarcoma of gastrointestinal sites	2015	C00-D49 Neoplasms	All other codes not listed elsewhere	22	Tier 3	3		1	1			#REF!	#REF!	#REF!
C465	C46	C465	0	Kaposi's sarcoma of lung	Kaposi's sarcoma of lung	2015	C00-D49 Neoplasms	All other codes not listed elsewhere	22	Tier 3	3		1	.			#REF!	#REF!	#REF!
C4650	C46	C465	1	Kaposi's sarcoma of unspecified lung	Kaposi's sarcoma of unspecified lung	2015	C00-D49 Neoplasms	All other codes not listed elsewhere	22	Tier 3	3		1	1			#REF!	#REF!	#REF!
C4651	C46	C465	1	Kaposi's sarcoma of right lung	Kaposi's sarcoma of right lung	2015	C00-D49 Neoplasms	All other codes not listed elsewhere	22	Tier 3	3		1	1			#REF!	#REF!	#REF!
C4652	C46	C465	1	Kaposi's sarcoma of left lung	Kaposi's sarcoma of left lung	2015	C00-D49 Neoplasms	All other codes not listed elsewhere	22	Tier 3	3		1	1			#REF!	#REF!	#REF!
C467	C46	C467	1	Kaposi's sarcoma of other sites	Kaposi's sarcoma of other sites	2015	C00-D49 Neoplasms	All other codes not listed elsewhere	22	Tier 3	3		1	1			#REF!	#REF!	#REF!
C469	C46	C469	1	Kaposi's sarcoma, unspecified	Kaposi's sarcoma, unspecified	2015	C00-D49 Neoplasms	All other codes not listed elsewhere	22	Tier 3	3		1	1			#REF!	#REF!	#REF!
C47	C47	C47	0	Malignant neoplasm of prph nerves and autonomic nervous sys	Malignant neoplasm of peripheral nerves and autonomic nervous system	2015	C00-D49 Neoplasms	All other codes not listed elsewhere	22	Tier 3	3		1	.			#REF!	#REF!	#REF!
C470	C47	C470	1	Malignant neoplasm of prph nerves of head, face and neck	Malignant neoplasm of peripheral nerves of head, face and neck	2015	C00-D49 Neoplasms	All other codes not listed elsewhere	22	Tier 3	3		1	1			#REF!	#REF!	#REF!
C471	C47	C471	0	Malig neoplasm of prph nerves of upper limb, inc shoulder	Malignant neoplasm of peripheral nerves of upper limb, including shoulder	2015	C00-D49 Neoplasms	All other codes not listed elsewhere	22	Tier 3	3		1	.			#REF!	#REF!	#REF!
C4710	C47	C471	1	Malig neoplm of prph nerves of unsp upper limb, inc shoulder	Malignant neoplasm of peripheral nerves of unspecified upper limb, including shoulder	2015	C00-D49 Neoplasms	All other codes not listed elsewhere	22	Tier 3	3		1	1			#REF!	#REF!	#REF!
C4711	C47	C471	1	Malig neoplm of prph nerves of right upper limb, inc shldr	Malignant neoplasm of peripheral nerves of right upper limb, including shoulder	2015	C00-D49 Neoplasms	All other codes not listed elsewhere	22	Tier 3	3		1	1			#REF!	#REF!	#REF!
C4712	C47	C471	1	Malig neoplm of prph nerves of left upper limb, inc shoulder	Malignant neoplasm of peripheral nerves of left upper limb, including shoulder	2015	C00-D49 Neoplasms	All other codes not listed elsewhere	22	Tier 3	3		1	1			#REF!	#REF!	#REF!
C472	C47	C472	0	Malignant neoplasm of prph nerves of lower limb, inc hip	Malignant neoplasm of peripheral nerves of lower limb, including hip	2015	C00-D49 Neoplasms	All other codes not listed elsewhere	22	Tier 3	3		1	.			#REF!	#REF!	#REF!
C4720	C47	C472	1	Malig neoplasm of prph nerves of unsp lower limb, inc hip	Malignant neoplasm of peripheral nerves of unspecified lower limb, including hip	2015	C00-D49 Neoplasms	All other codes not listed elsewhere	22	Tier 3	3		1	1			#REF!	#REF!	#REF!
C4721	C47	C472	1	Malig neoplasm of prph nerves of right lower limb, inc hip	Malignant neoplasm of peripheral nerves of right lower limb, including hip	2015	C00-D49 Neoplasms	All other codes not listed elsewhere	22	Tier 3	3		1	1			#REF!	#REF!	#REF!
C4722	C47	C472	1	Malig neoplasm of prph nerves of left lower limb, inc hip	Malignant neoplasm of peripheral nerves of left lower limb, including hip	2015	C00-D49 Neoplasms	All other codes not listed elsewhere	22	Tier 3	3		1	1			#REF!	#REF!	#REF!
C473	C47	C473	1	Malignant neoplasm of peripheral nerves of thorax	Malignant neoplasm of peripheral nerves of thorax	2015	C00-D49 Neoplasms	All other codes not listed elsewhere	22	Tier 3	3		1	1			#REF!	#REF!	#REF!
C474	C47	C474	1	Malignant neoplasm of peripheral nerves of abdomen	Malignant neoplasm of peripheral nerves of abdomen	2015	C00-D49 Neoplasms	All other codes not listed elsewhere	22	Tier 3	3		1	1			#REF!	#REF!	#REF!
C475	C47	C475	1	Malignant neoplasm of peripheral nerves of pelvis	Malignant neoplasm of peripheral nerves of pelvis	2015	C00-D49 Neoplasms	All other codes not listed elsewhere	22	Tier 3	3		1	1			#REF!	#REF!	#REF!
C476	C47	C476	1	Malignant neoplasm of peripheral nerves of trunk, unsp	Malignant neoplasm of peripheral nerves of trunk, unspecified	2015	C00-D49 Neoplasms	All other codes not listed elsewhere	22	Tier 3	3		1	1			#REF!	#REF!	#REF!
C478	C47	C478	1	Malig neoplm of ovrlp sites of prph nrv and autonm nrv sys	Malignant neoplasm of overlapping sites of peripheral nerves and autonomic nervous system	2015	C00-D49 Neoplasms	All other codes not listed elsewhere	22	Tier 3	3		1	1			#REF!	#REF!	#REF!
C479	C47	C479	1	Malig neoplasm of prph nerves and autonm nervous sys, unsp	Malignant neoplasm of peripheral nerves and autonomic nervous system, unspecified	2015	C00-D49 Neoplasms	All other codes not listed elsewhere	22	Tier 3	3		1	1			#REF!	#REF!	#REF!
C48	C48	C48	0	Malignant neoplasm of retroperitoneum and peritoneum	Malignant neoplasm of retroperitoneum and peritoneum	2015	C00-D49 Neoplasms	All other codes not listed elsewhere	22	Tier 3	3		1	.			#REF!	#REF!	#REF!
C480	C48	C480	1	Malignant neoplasm of retroperitoneum	Malignant neoplasm of retroperitoneum	2015	C00-D49 Neoplasms	All other codes not listed elsewhere	22	Tier 3	3		1	1			#REF!	#REF!	#REF!
C481	C48	C481	1	Malignant neoplasm of specified parts of peritoneum	Malignant neoplasm of specified parts of peritoneum	2015	C00-D49 Neoplasms	All other codes not listed elsewhere	22	Tier 3	3		1	1			#REF!	#REF!	#REF!
C482	C48	C482	1	Malignant neoplasm of peritoneum, unspecified	Malignant neoplasm of peritoneum, unspecified	2015	C00-D49 Neoplasms	All other codes not listed elsewhere	22	Tier 3	3		1	1			#REF!	#REF!	#REF!
C488	C48	C488	1	Malig neoplasm of ovrlp sites of retroperiton and peritoneum	Malignant neoplasm of overlapping sites of retroperitoneum and peritoneum	2015	C00-D49 Neoplasms	All other codes not listed elsewhere	22	Tier 3	3		1	1			#REF!	#REF!	#REF!
C49	C49	C49	0	Malignant neoplasm of other connective and soft tissue	Malignant neoplasm of other connective and soft tissue	2015	C00-D49 Neoplasms	All other codes not listed elsewhere	22	Tier 3	3		1	.			#REF!	#REF!	#REF!
C490	C49	C490	1	Malig neoplm of conn and soft tissue of head, face and neck	Malignant neoplasm of connective and soft tissue of head, face and neck	2015	C00-D49 Neoplasms	All other codes not listed elsewhere	22	Tier 3	3		1	1			#REF!	#REF!	#REF!
C491	C49	C491	0	Malig neoplm of conn and soft tiss of upper limb, inc shldr	Malignant neoplasm of connective and soft tissue of upper limb, including shoulder	2015	C00-D49 Neoplasms	All other codes not listed elsewhere	22	Tier 3	3		1	.			#REF!	#REF!	#REF!
C4910	C49	C491	1	Malig neoplm of conn & soft tiss of unsp upr lmb, inc shldr	Malignant neoplasm of connective and soft tissue of unspecified upper limb, including shoulder	2015	C00-D49 Neoplasms	All other codes not listed elsewhere	22	Tier 3	3		1	1			#REF!	#REF!	#REF!
C4911	C49	C491	1	Malig neoplm of conn and soft tiss of r upr limb, inc shldr	Malignant neoplasm of connective and soft tissue of right upper limb, including shoulder	2015	C00-D49 Neoplasms	All other codes not listed elsewhere	22	Tier 3	3		1	1			#REF!	#REF!	#REF!
C4912	C49	C491	1	Malig neoplm of conn and soft tiss of l upr limb, inc shldr	Malignant neoplasm of connective and soft tissue of left upper limb, including shoulder	2015	C00-D49 Neoplasms	All other codes not listed elsewhere	22	Tier 3	3		1	1			#REF!	#REF!	#REF!
C492	C49	C492	0	Malig neoplm of conn and soft tissue of lower limb, inc hip	Malignant neoplasm of connective and soft tissue of lower limb, including hip	2015	C00-D49 Neoplasms	All other codes not listed elsewhere	22	Tier 3	3		1	.			#REF!	#REF!	#REF!
C4920	C49	C492	1	Malig neoplm of conn and soft tiss of unsp low limb, inc hip	Malignant neoplasm of connective and soft tissue of unspecified lower limb, including hip	2015	C00-D49 Neoplasms	All other codes not listed elsewhere	22	Tier 3	3		1	1			#REF!	#REF!	#REF!
C4921	C49	C492	1	Malig neoplm of conn and soft tiss of r low limb, inc hip	Malignant neoplasm of connective and soft tissue of right lower limb, including hip	2015	C00-D49 Neoplasms	All other codes not listed elsewhere	22	Tier 3	3		1	1			#REF!	#REF!	#REF!
C4922	C49	C492	1	Malig neoplm of conn and soft tiss of left low limb, inc hip	Malignant neoplasm of connective and soft tissue of left lower limb, including hip	2015	C00-D49 Neoplasms	All other codes not listed elsewhere	22	Tier 3	3		1	1			#REF!	#REF!	#REF!
C493	C49	C493	1	Malignant neoplasm of connective and soft tissue of thorax	Malignant neoplasm of connective and soft tissue of thorax	2015	C00-D49 Neoplasms	All other codes not listed elsewhere	22	Tier 3	3		1	1			#REF!	#REF!	#REF!
C494	C49	C494	1	Malignant neoplasm of connective and soft tissue of abdomen	Malignant neoplasm of connective and soft tissue of abdomen	2015	C00-D49 Neoplasms	All other codes not listed elsewhere	22	Tier 3	3		1	1			#REF!	#REF!	#REF!
C495	C49	C495	1	Malignant neoplasm of connective and soft tissue of pelvis	Malignant neoplasm of connective and soft tissue of pelvis	2015	C00-D49 Neoplasms	All other codes not listed elsewhere	22	Tier 3	3		1	1			#REF!	#REF!	#REF!
C496	C49	C496	1	Malignant neoplasm of conn and soft tissue of trunk, unsp	Malignant neoplasm of connective and soft tissue of trunk, unspecified	2015	C00-D49 Neoplasms	All other codes not listed elsewhere	22	Tier 3	3		1	1			#REF!	#REF!	#REF!
C498	C49	C498	1	Malignant neoplasm of ovrlp sites of conn and soft tissue	Malignant neoplasm of overlapping sites of connective and soft tissue	2015	C00-D49 Neoplasms	All other codes not listed elsewhere	22	Tier 3	3		1	1			#REF!	#REF!	#REF!
C499	C49	C499	1	Malignant neoplasm of connective and soft tissue, unsp	Malignant neoplasm of connective and soft tissue, unspecified	2015	C00-D49 Neoplasms	All other codes not listed elsewhere	22	Tier 3	3		1	1			#REF!	#REF!	#REF!
C49A	C49	C49A	0	Gastrointestinal stromal tumor	Gastrointestinal stromal tumor	2017	C00-D49 Neoplasms	All other codes not listed elsewhere	22	Tier 3	3		1	.			#REF!	#REF!	#REF!
C49A0	C49	C49A	1	Gastrointestinal stromal tumor, unspecified site	Gastrointestinal stromal tumor, unspecified site	2017	C00-D49 Neoplasms	All other codes not listed elsewhere	22	Tier 3	3		1	1			#REF!	#REF!	#REF!
C49A1	C49	C49A	1	Gastrointestinal stromal tumor of esophagus	Gastrointestinal stromal tumor of esophagus	2017	C00-D49 Neoplasms	All other codes not listed elsewhere	22	Tier 3	3		1	1			#REF!	#REF!	#REF!
C49A2	C49	C49A	1	Gastrointestinal stromal tumor of stomach	Gastrointestinal stromal tumor of stomach	2017	C00-D49 Neoplasms	All other codes not listed elsewhere	22	Tier 3	3		1	1			#REF!	#REF!	#REF!
C49A3	C49	C49A	1	Gastrointestinal stromal tumor of small intestine	Gastrointestinal stromal tumor of small intestine	2017	C00-D49 Neoplasms	All other codes not listed elsewhere	22	Tier 3	3		1	1			#REF!	#REF!	#REF!
C49A4	C49	C49A	1	Gastrointestinal stromal tumor of large intestine	Gastrointestinal stromal tumor of large intestine	2017	C00-D49 Neoplasms	All other codes not listed elsewhere	22	Tier 3	3		1	1			#REF!	#REF!	#REF!
C49A5	C49	C49A	1	Gastrointestinal stromal tumor of rectum	Gastrointestinal stromal tumor of rectum	2017	C00-D49 Neoplasms	All other codes not listed elsewhere	22	Tier 3	3		1	1			#REF!	#REF!	#REF!
C49A9	C49	C49A	1	Gastrointestinal stromal tumor of other sites	Gastrointestinal stromal tumor of other sites	2017	C00-D49 Neoplasms	All other codes not listed elsewhere	22	Tier 3	3		1	1			#REF!	#REF!	#REF!
C4A	C4A	C4A	0	Merkel cell carcinoma	Merkel cell carcinoma	2015	C00-D49 Neoplasms	All other codes not listed elsewhere	22	Tier 3	3		1	.			#REF!	#REF!	#REF!
C4A0	C4A	C4A0	1	Merkel cell carcinoma of lip	Merkel cell carcinoma of lip	2015	C00-D49 Neoplasms	All other codes not listed elsewhere	22	Tier 3	3		1	1			#REF!	#REF!	#REF!
C4A1	C4A	C4A1	0	Merkel cell carcinoma of eyelid, including canthus	Merkel cell carcinoma of eyelid, including canthus	2015	C00-D49 Neoplasms	All other codes not listed elsewhere	22	Tier 3	3		1	.			#REF!	#REF!	#REF!
C4A10	C4A	C4A1	1	Merkel cell carcinoma of unsp eyelid, including canthus	Merkel cell carcinoma of unspecified eyelid, including canthus	2015	C00-D49 Neoplasms	All other codes not listed elsewhere	22	Tier 3	3		1	1			#REF!	#REF!	#REF!
C4A11	C4A	C4A1	0	Merkel cell carcinoma of right eyelid, including canthus	Merkel cell carcinoma of right eyelid, including canthus	2015	C00-D49 Neoplasms	All other codes not listed elsewhere	22	Tier 3	3		1	1			#REF!	#REF!	#REF!
C4A111	C4A	C4A1	1	Merkel cell carcinoma of right upper eyelid, inc canthus	Merkel cell carcinoma of right upper eyelid, including canthus	2019	C00-D49 Neoplasms	All other codes not listed elsewhere	22	Tier 3	3		1	1			#REF!	#REF!	#REF!
C4A112	C4A	C4A1	1	Merkel cell carcinoma of right lower eyelid, inc canthus	Merkel cell carcinoma of right lower eyelid, including canthus	2019	C00-D49 Neoplasms	All other codes not listed elsewhere	22	Tier 3	3		1	1			#REF!	#REF!	#REF!
C4A12	C4A	C4A1	0	Merkel cell carcinoma of left eyelid, including canthus	Merkel cell carcinoma of left eyelid, including canthus	2015	C00-D49 Neoplasms	All other codes not listed elsewhere	22	Tier 3	3		1	1			#REF!	#REF!	#REF!
C4A121	C4A	C4A1	1	Merkel cell carcinoma of left upper eyelid, inc canthus	Merkel cell carcinoma of left upper eyelid, including canthus	2019	C00-D49 Neoplasms	All other codes not listed elsewhere	22	Tier 3	3		1	1			#REF!	#REF!	#REF!
C4A122	C4A	C4A1	1	Merkel cell carcinoma of left lower eyelid, inc canthus	Merkel cell carcinoma of left lower eyelid, including canthus	2019	C00-D49 Neoplasms	All other codes not listed elsewhere	22	Tier 3	3		1	1			#REF!	#REF!	#REF!
C4A2	C4A	C4A2	0	Merkel cell carcinoma of ear and external auricular canal	Merkel cell carcinoma of ear and external auricular canal	2015	C00-D49 Neoplasms	All other codes not listed elsewhere	22	Tier 3	3		1	.			#REF!	#REF!	#REF!
C4A20	C4A	C4A2	1	Merkel cell carcinoma of unsp ear and external auric canal	Merkel cell carcinoma of unspecified ear and external auricular canal	2015	C00-D49 Neoplasms	All other codes not listed elsewhere	22	Tier 3	3		1	1			#REF!	#REF!	#REF!
C4A21	C4A	C4A2	1	Merkel cell carcinoma of right ear and external auric canal	Merkel cell carcinoma of right ear and external auricular canal	2015	C00-D49 Neoplasms	All other codes not listed elsewhere	22	Tier 3	3		1	1			#REF!	#REF!	#REF!
C4A22	C4A	C4A2	1	Merkel cell carcinoma of left ear and external auric canal	Merkel cell carcinoma of left ear and external auricular canal	2015	C00-D49 Neoplasms	All other codes not listed elsewhere	22	Tier 3	3		1	1			#REF!	#REF!	#REF!
C4A3	C4A	C4A3	0	Merkel cell carcinoma of other and unspecified parts of face	Merkel cell carcinoma of other and unspecified parts of face	2015	C00-D49 Neoplasms	All other codes not listed elsewhere	22	Tier 3	3		1	.			#REF!	#REF!	#REF!
C4A30	C4A	C4A3	1	Merkel cell carcinoma of unspecified part of face	Merkel cell carcinoma of unspecified part of face	2015	C00-D49 Neoplasms	All other codes not listed elsewhere	22	Tier 3	3		1	1			#REF!	#REF!	#REF!
C4A31	C4A	C4A3	1	Merkel cell carcinoma of nose	Merkel cell carcinoma of nose	2015	C00-D49 Neoplasms	All other codes not listed elsewhere	22	Tier 3	3		1	1			#REF!	#REF!	#REF!
C4A39	C4A	C4A3	1	Merkel cell carcinoma of other parts of face	Merkel cell carcinoma of other parts of face	2015	C00-D49 Neoplasms	All other codes not listed elsewhere	22	Tier 3	3		1	1			#REF!	#REF!	#REF!
C4A4	C4A	C4A4	1	Merkel cell carcinoma of scalp and neck	Merkel cell carcinoma of scalp and neck	2015	C00-D49 Neoplasms	All other codes not listed elsewhere	22	Tier 3	3		1	1			#REF!	#REF!	#REF!
C4A5	C4A	C4A5	0	Merkel cell carcinoma of trunk	Merkel cell carcinoma of trunk	2015	C00-D49 Neoplasms	All other codes not listed elsewhere	22	Tier 3	3		1	.			#REF!	#REF!	#REF!
C4A51	C4A	C4A5	1	Merkel cell carcinoma of anal skin	Merkel cell carcinoma of anal skin	2015	C00-D49 Neoplasms	All other codes not listed elsewhere	22	Tier 3	3		1	1			#REF!	#REF!	#REF!
C4A52	C4A	C4A5	1	Merkel cell carcinoma of skin of breast	Merkel cell carcinoma of skin of breast	2015	C00-D49 Neoplasms	All other codes not listed elsewhere	22	Tier 3	3		1	1			#REF!	#REF!	#REF!
C4A59	C4A	C4A5	1	Merkel cell carcinoma of other part of trunk	Merkel cell carcinoma of other part of trunk	2015	C00-D49 Neoplasms	All other codes not listed elsewhere	22	Tier 3	3		1	1			#REF!	#REF!	#REF!
C4A6	C4A	C4A6	0	Merkel cell carcinoma of upper limb, including shoulder	Merkel cell carcinoma of upper limb, including shoulder	2015	C00-D49 Neoplasms	All other codes not listed elsewhere	22	Tier 3	3		1	.			#REF!	#REF!	#REF!
C4A60	C4A	C4A6	1	Merkel cell carcinoma of unsp upper limb, including shoulder	Merkel cell carcinoma of unspecified upper limb, including shoulder	2015	C00-D49 Neoplasms	All other codes not listed elsewhere	22	Tier 3	3		1	1			#REF!	#REF!	#REF!
C4A61	C4A	C4A6	1	Merkel cell carcinoma of right upper limb, inc shoulder	Merkel cell carcinoma of right upper limb, including shoulder	2015	C00-D49 Neoplasms	All other codes not listed elsewhere	22	Tier 3	3		1	1			#REF!	#REF!	#REF!
C4A62	C4A	C4A6	1	Merkel cell carcinoma of left upper limb, including shoulder	Merkel cell carcinoma of left upper limb, including shoulder	2015	C00-D49 Neoplasms	All other codes not listed elsewhere	22	Tier 3	3		1	1			#REF!	#REF!	#REF!
C4A7	C4A	C4A7	0	Merkel cell carcinoma of lower limb, including hip	Merkel cell carcinoma of lower limb, including hip	2015	C00-D49 Neoplasms	All other codes not listed elsewhere	22	Tier 3	3		1	.			#REF!	#REF!	#REF!
C4A70	C4A	C4A7	1	Merkel cell carcinoma of unsp lower limb, including hip	Merkel cell carcinoma of unspecified lower limb, including hip	2015	C00-D49 Neoplasms	All other codes not listed elsewhere	22	Tier 3	3		1	1			#REF!	#REF!	#REF!
C4A71	C4A	C4A7	1	Merkel cell carcinoma of right lower limb, including hip	Merkel cell carcinoma of right lower limb, including hip	2015	C00-D49 Neoplasms	All other codes not listed elsewhere	22	Tier 3	3		1	1			#REF!	#REF!	#REF!
C4A72	C4A	C4A7	1	Merkel cell carcinoma of left lower limb, including hip	Merkel cell carcinoma of left lower limb, including hip	2015	C00-D49 Neoplasms	All other codes not listed elsewhere	22	Tier 3	3		1	1			#REF!	#REF!	#REF!
C4A8	C4A	C4A8	1	Merkel cell carcinoma of overlapping sites	Merkel cell carcinoma of overlapping sites	2015	C00-D49 Neoplasms	All other codes not listed elsewhere	22	Tier 3	3		1	1			#REF!	#REF!	#REF!
C4A9	C4A	C4A9	1	Merkel cell carcinoma, unspecified	Merkel cell carcinoma, unspecified	2015	C00-D49 Neoplasms	All other codes not listed elsewhere	22	Tier 3	3		1	1			#REF!	#REF!	#REF!
C50	C50	C50	0	Malignant neoplasm of breast	Malignant neoplasm of breast	2015	C00-D49 Neoplasms	All other codes not listed elsewhere	22	Tier 3	3		1	.			#REF!	#REF!	#REF!
C500	C50	C500	0	Malignant neoplasm of nipple and areola	Malignant neoplasm of nipple and areola	2015	C00-D49 Neoplasms	All other codes not listed elsewhere	22	Tier 3	3		1	.			#REF!	#REF!	#REF!
C5001	C50	C500	0	Malignant neoplasm of nipple and areola, female	Malignant neoplasm of nipple and areola, female	2015	C00-D49 Neoplasms	All other codes not listed elsewhere	22	Tier 3	3		1	.			#REF!	#REF!	#REF!
C50011	C50	C500	1	Malignant neoplasm of nipple and areola, right female breast	Malignant neoplasm of nipple and areola, right female breast	2015	C00-D49 Neoplasms	All other codes not listed elsewhere	22	Tier 3	3		1	1			#REF!	#REF!	#REF!
C50012	C50	C500	1	Malignant neoplasm of nipple and areola, left female breast	Malignant neoplasm of nipple and areola, left female breast	2015	C00-D49 Neoplasms	All other codes not listed elsewhere	22	Tier 3	3		1	1			#REF!	#REF!	#REF!
C50019	C50	C500	1	Malignant neoplasm of nipple and areola, unsp female breast	Malignant neoplasm of nipple and areola, unspecified female breast	2015	C00-D49 Neoplasms	All other codes not listed elsewhere	22	Tier 3	3		1	1			#REF!	#REF!	#REF!
C5002	C50	C500	0	Malignant neoplasm of nipple and areola, male	Malignant neoplasm of nipple and areola, male	2015	C00-D49 Neoplasms	All other codes not listed elsewhere	22	Tier 3	3		1	.			#REF!	#REF!	#REF!
C50021	C50	C500	1	Malignant neoplasm of nipple and areola, right male breast	Malignant neoplasm of nipple and areola, right male breast	2015	C00-D49 Neoplasms	All other codes not listed elsewhere	22	Tier 3	3		1	1			#REF!	#REF!	#REF!
C50022	C50	C500	1	Malignant neoplasm of nipple and areola, left male breast	Malignant neoplasm of nipple and areola, left male breast	2015	C00-D49 Neoplasms	All other codes not listed elsewhere	22	Tier 3	3		1	1			#REF!	#REF!	#REF!
C50029	C50	C500	1	Malignant neoplasm of nipple and areola, unsp male breast	Malignant neoplasm of nipple and areola, unspecified male breast	2015	C00-D49 Neoplasms	All other codes not listed elsewhere	22	Tier 3	3		1	1			#REF!	#REF!	#REF!
C501	C50	C501	0	Malignant neoplasm of central portion of breast	Malignant neoplasm of central portion of breast	2015	C00-D49 Neoplasms	All other codes not listed elsewhere	22	Tier 3	3		1	.			#REF!	#REF!	#REF!
C5011	C50	C501	0	Malignant neoplasm of central portion of breast, female	Malignant neoplasm of central portion of breast, female	2015	C00-D49 Neoplasms	All other codes not listed elsewhere	22	Tier 3	3		1	.			#REF!	#REF!	#REF!
C50111	C50	C501	1	Malignant neoplasm of central portion of right female breast	Malignant neoplasm of central portion of right female breast	2015	C00-D49 Neoplasms	All other codes not listed elsewhere	22	Tier 3	3		1	1			#REF!	#REF!	#REF!
C50112	C50	C501	1	Malignant neoplasm of central portion of left female breast	Malignant neoplasm of central portion of left female breast	2015	C00-D49 Neoplasms	All other codes not listed elsewhere	22	Tier 3	3		1	1			#REF!	#REF!	#REF!
C50119	C50	C501	1	Malignant neoplasm of central portion of unsp female breast	Malignant neoplasm of central portion of unspecified female breast	2015	C00-D49 Neoplasms	All other codes not listed elsewhere	22	Tier 3	3		1	1			#REF!	#REF!	#REF!
C5012	C50	C501	0	Malignant neoplasm of central portion of breast, male	Malignant neoplasm of central portion of breast, male	2015	C00-D49 Neoplasms	All other codes not listed elsewhere	22	Tier 3	3		1	.			#REF!	#REF!	#REF!
C50121	C50	C501	1	Malignant neoplasm of central portion of right male breast	Malignant neoplasm of central portion of right male breast	2015	C00-D49 Neoplasms	All other codes not listed elsewhere	22	Tier 3	3		1	1			#REF!	#REF!	#REF!
C50122	C50	C501	1	Malignant neoplasm of central portion of left male breast	Malignant neoplasm of central portion of left male breast	2015	C00-D49 Neoplasms	All other codes not listed elsewhere	22	Tier 3	3		1	1			#REF!	#REF!	#REF!
C50129	C50	C501	1	Malignant neoplasm of central portion of unsp male breast	Malignant neoplasm of central portion of unspecified male breast	2015	C00-D49 Neoplasms	All other codes not listed elsewhere	22	Tier 3	3		1	1			#REF!	#REF!	#REF!
C502	C50	C502	0	Malignant neoplasm of upper-inner quadrant of breast	Malignant neoplasm of upper-inner quadrant of breast	2015	C00-D49 Neoplasms	All other codes not listed elsewhere	22	Tier 3	3		1	.			#REF!	#REF!	#REF!
C5021	C50	C502	0	Malignant neoplasm of upper-inner quadrant of breast, female	Malignant neoplasm of upper-inner quadrant of breast, female	2015	C00-D49 Neoplasms	All other codes not listed elsewhere	22	Tier 3	3		1	.			#REF!	#REF!	#REF!
C50211	C50	C502	1	Malig neoplm of upper-inner quadrant of right female breast	Malignant neoplasm of upper-inner quadrant of right female breast	2015	C00-D49 Neoplasms	All other codes not listed elsewhere	22	Tier 3	3		1	1			#REF!	#REF!	#REF!
C50212	C50	C502	1	Malig neoplasm of upper-inner quadrant of left female breast	Malignant neoplasm of upper-inner quadrant of left female breast	2015	C00-D49 Neoplasms	All other codes not listed elsewhere	22	Tier 3	3		1	1			#REF!	#REF!	#REF!
C50219	C50	C502	1	Malig neoplasm of upper-inner quadrant of unsp female breast	Malignant neoplasm of upper-inner quadrant of unspecified female breast	2015	C00-D49 Neoplasms	All other codes not listed elsewhere	22	Tier 3	3		1	1			#REF!	#REF!	#REF!
C5022	C50	C502	0	Malignant neoplasm of upper-inner quadrant of breast, male	Malignant neoplasm of upper-inner quadrant of breast, male	2015	C00-D49 Neoplasms	All other codes not listed elsewhere	22	Tier 3	3		1	.			#REF!	#REF!	#REF!
C50221	C50	C502	1	Malig neoplasm of upper-inner quadrant of right male breast	Malignant neoplasm of upper-inner quadrant of right male breast	2015	C00-D49 Neoplasms	All other codes not listed elsewhere	22	Tier 3	3		1	1			#REF!	#REF!	#REF!
C50222	C50	C502	1	Malig neoplasm of upper-inner quadrant of left male breast	Malignant neoplasm of upper-inner quadrant of left male breast	2015	C00-D49 Neoplasms	All other codes not listed elsewhere	22	Tier 3	3		1	1			#REF!	#REF!	#REF!
C50229	C50	C502	1	Malig neoplasm of upper-inner quadrant of unsp male breast	Malignant neoplasm of upper-inner quadrant of unspecified male breast	2015	C00-D49 Neoplasms	All other codes not listed elsewhere	22	Tier 3	3		1	1			#REF!	#REF!	#REF!
C503	C50	C503	0	Malignant neoplasm of lower-inner quadrant of breast	Malignant neoplasm of lower-inner quadrant of breast	2015	C00-D49 Neoplasms	All other codes not listed elsewhere	22	Tier 3	3		1	.			#REF!	#REF!	#REF!
C5031	C50	C503	0	Malignant neoplasm of lower-inner quadrant of breast, female	Malignant neoplasm of lower-inner quadrant of breast, female	2015	C00-D49 Neoplasms	All other codes not listed elsewhere	22	Tier 3	3		1	.			#REF!	#REF!	#REF!
C50311	C50	C503	1	Malig neoplm of lower-inner quadrant of right female breast	Malignant neoplasm of lower-inner quadrant of right female breast	2015	C00-D49 Neoplasms	All other codes not listed elsewhere	22	Tier 3	3		1	1			#REF!	#REF!	#REF!
C50312	C50	C503	1	Malig neoplasm of lower-inner quadrant of left female breast	Malignant neoplasm of lower-inner quadrant of left female breast	2015	C00-D49 Neoplasms	All other codes not listed elsewhere	22	Tier 3	3		1	1			#REF!	#REF!	#REF!
C50319	C50	C503	1	Malig neoplasm of lower-inner quadrant of unsp female breast	Malignant neoplasm of lower-inner quadrant of unspecified female breast	2015	C00-D49 Neoplasms	All other codes not listed elsewhere	22	Tier 3	3		1	1			#REF!	#REF!	#REF!
C5032	C50	C503	0	Malignant neoplasm of lower-inner quadrant of breast, male	Malignant neoplasm of lower-inner quadrant of breast, male	2015	C00-D49 Neoplasms	All other codes not listed elsewhere	22	Tier 3	3		1	.			#REF!	#REF!	#REF!
C50321	C50	C503	1	Malig neoplasm of lower-inner quadrant of right male breast	Malignant neoplasm of lower-inner quadrant of right male breast	2015	C00-D49 Neoplasms	All other codes not listed elsewhere	22	Tier 3	3		1	1			#REF!	#REF!	#REF!
C50322	C50	C503	1	Malig neoplasm of lower-inner quadrant of left male breast	Malignant neoplasm of lower-inner quadrant of left male breast	2015	C00-D49 Neoplasms	All other codes not listed elsewhere	22	Tier 3	3		1	1			#REF!	#REF!	#REF!
C50329	C50	C503	1	Malig neoplasm of lower-inner quadrant of unsp male breast	Malignant neoplasm of lower-inner quadrant of unspecified male breast	2015	C00-D49 Neoplasms	All other codes not listed elsewhere	22	Tier 3	3		1	1			#REF!	#REF!	#REF!
C504	C50	C504	0	Malignant neoplasm of upper-outer quadrant of breast	Malignant neoplasm of upper-outer quadrant of breast	2015	C00-D49 Neoplasms	All other codes not listed elsewhere	22	Tier 3	3		1	.			#REF!	#REF!	#REF!
C5041	C50	C504	0	Malignant neoplasm of upper-outer quadrant of breast, female	Malignant neoplasm of upper-outer quadrant of breast, female	2015	C00-D49 Neoplasms	All other codes not listed elsewhere	22	Tier 3	3		1	.			#REF!	#REF!	#REF!
C50411	C50	C504	1	Malig neoplm of upper-outer quadrant of right female breast	Malignant neoplasm of upper-outer quadrant of right female breast	2015	C00-D49 Neoplasms	All other codes not listed elsewhere	22	Tier 3	3		1	1			#REF!	#REF!	#REF!
C50412	C50	C504	1	Malig neoplasm of upper-outer quadrant of left female breast	Malignant neoplasm of upper-outer quadrant of left female breast	2015	C00-D49 Neoplasms	All other codes not listed elsewhere	22	Tier 3	3		1	1			#REF!	#REF!	#REF!
C50419	C50	C504	1	Malig neoplasm of upper-outer quadrant of unsp female breast	Malignant neoplasm of upper-outer quadrant of unspecified female breast	2015	C00-D49 Neoplasms	All other codes not listed elsewhere	22	Tier 3	3		1	1			#REF!	#REF!	#REF!
C5042	C50	C504	0	Malignant neoplasm of upper-outer quadrant of breast, male	Malignant neoplasm of upper-outer quadrant of breast, male	2015	C00-D49 Neoplasms	All other codes not listed elsewhere	22	Tier 3	3		1	.			#REF!	#REF!	#REF!
C50421	C50	C504	1	Malig neoplasm of upper-outer quadrant of right male breast	Malignant neoplasm of upper-outer quadrant of right male breast	2015	C00-D49 Neoplasms	All other codes not listed elsewhere	22	Tier 3	3		1	1			#REF!	#REF!	#REF!
C50422	C50	C504	1	Malig neoplasm of upper-outer quadrant of left male breast	Malignant neoplasm of upper-outer quadrant of left male breast	2015	C00-D49 Neoplasms	All other codes not listed elsewhere	22	Tier 3	3		1	1			#REF!	#REF!	#REF!
C50429	C50	C504	1	Malig neoplasm of upper-outer quadrant of unsp male breast	Malignant neoplasm of upper-outer quadrant of unspecified male breast	2015	C00-D49 Neoplasms	All other codes not listed elsewhere	22	Tier 3	3		1	1			#REF!	#REF!	#REF!
C505	C50	C505	0	Malignant neoplasm of lower-outer quadrant of breast	Malignant neoplasm of lower-outer quadrant of breast	2015	C00-D49 Neoplasms	All other codes not listed elsewhere	22	Tier 3	3		1	.			#REF!	#REF!	#REF!
C5051	C50	C505	0	Malignant neoplasm of lower-outer quadrant of breast, female	Malignant neoplasm of lower-outer quadrant of breast, female	2015	C00-D49 Neoplasms	All other codes not listed elsewhere	22	Tier 3	3		1	.			#REF!	#REF!	#REF!
C50511	C50	C505	1	Malig neoplm of lower-outer quadrant of right female breast	Malignant neoplasm of lower-outer quadrant of right female breast	2015	C00-D49 Neoplasms	All other codes not listed elsewhere	22	Tier 3	3		1	1			#REF!	#REF!	#REF!
C50512	C50	C505	1	Malig neoplasm of lower-outer quadrant of left female breast	Malignant neoplasm of lower-outer quadrant of left female breast	2015	C00-D49 Neoplasms	All other codes not listed elsewhere	22	Tier 3	3		1	1			#REF!	#REF!	#REF!
C50519	C50	C505	1	Malig neoplasm of lower-outer quadrant of unsp female breast	Malignant neoplasm of lower-outer quadrant of unspecified female breast	2015	C00-D49 Neoplasms	All other codes not listed elsewhere	22	Tier 3	3		1	1			#REF!	#REF!	#REF!
C5052	C50	C505	0	Malignant neoplasm of lower-outer quadrant of breast, male	Malignant neoplasm of lower-outer quadrant of breast, male	2015	C00-D49 Neoplasms	All other codes not listed elsewhere	22	Tier 3	3		1	.			#REF!	#REF!	#REF!
C50521	C50	C505	1	Malig neoplasm of lower-outer quadrant of right male breast	Malignant neoplasm of lower-outer quadrant of right male breast	2015	C00-D49 Neoplasms	All other codes not listed elsewhere	22	Tier 3	3		1	1			#REF!	#REF!	#REF!
C50522	C50	C505	1	Malig neoplasm of lower-outer quadrant of left male breast	Malignant neoplasm of lower-outer quadrant of left male breast	2015	C00-D49 Neoplasms	All other codes not listed elsewhere	22	Tier 3	3		1	1			#REF!	#REF!	#REF!
C50529	C50	C505	1	Malig neoplasm of lower-outer quadrant of unsp male breast	Malignant neoplasm of lower-outer quadrant of unspecified male breast	2015	C00-D49 Neoplasms	All other codes not listed elsewhere	22	Tier 3	3		1	1			#REF!	#REF!	#REF!
C506	C50	C506	0	Malignant neoplasm of axillary tail of breast	Malignant neoplasm of axillary tail of breast	2015	C00-D49 Neoplasms	All other codes not listed elsewhere	22	Tier 3	3		1	.			#REF!	#REF!	#REF!
C5061	C50	C506	0	Malignant neoplasm of axillary tail of breast, female	Malignant neoplasm of axillary tail of breast, female	2015	C00-D49 Neoplasms	All other codes not listed elsewhere	22	Tier 3	3		1	.			#REF!	#REF!	#REF!
C50611	C50	C506	1	Malignant neoplasm of axillary tail of right female breast	Malignant neoplasm of axillary tail of right female breast	2015	C00-D49 Neoplasms	All other codes not listed elsewhere	22	Tier 3	3		1	1			#REF!	#REF!	#REF!
C50612	C50	C506	1	Malignant neoplasm of axillary tail of left female breast	Malignant neoplasm of axillary tail of left female breast	2015	C00-D49 Neoplasms	All other codes not listed elsewhere	22	Tier 3	3		1	1			#REF!	#REF!	#REF!
C50619	C50	C506	1	Malignant neoplasm of axillary tail of unsp female breast	Malignant neoplasm of axillary tail of unspecified female breast	2015	C00-D49 Neoplasms	All other codes not listed elsewhere	22	Tier 3	3		1	1			#REF!	#REF!	#REF!
C5062	C50	C506	0	Malignant neoplasm of axillary tail of breast, male	Malignant neoplasm of axillary tail of breast, male	2015	C00-D49 Neoplasms	All other codes not listed elsewhere	22	Tier 3	3		1	.			#REF!	#REF!	#REF!
C50621	C50	C506	1	Malignant neoplasm of axillary tail of right male breast	Malignant neoplasm of axillary tail of right male breast	2015	C00-D49 Neoplasms	All other codes not listed elsewhere	22	Tier 3	3		1	1			#REF!	#REF!	#REF!
C50622	C50	C506	1	Malignant neoplasm of axillary tail of left male breast	Malignant neoplasm of axillary tail of left male breast	2015	C00-D49 Neoplasms	All other codes not listed elsewhere	22	Tier 3	3		1	1			#REF!	#REF!	#REF!
C50629	C50	C506	1	Malignant neoplasm of axillary tail of unsp male breast	Malignant neoplasm of axillary tail of unspecified male breast	2015	C00-D49 Neoplasms	All other codes not listed elsewhere	22	Tier 3	3		1	1			#REF!	#REF!	#REF!
C508	C50	C508	0	Malignant neoplasm of overlapping sites of breast	Malignant neoplasm of overlapping sites of breast	2015	C00-D49 Neoplasms	All other codes not listed elsewhere	22	Tier 3	3		1	.			#REF!	#REF!	#REF!
C5081	C50	C508	0	Malignant neoplasm of overlapping sites of breast, female	Malignant neoplasm of overlapping sites of breast, female	2015	C00-D49 Neoplasms	All other codes not listed elsewhere	22	Tier 3	3		1	.			#REF!	#REF!	#REF!
C50811	C50	C508	1	Malignant neoplasm of ovrlp sites of right female breast	Malignant neoplasm of overlapping sites of right female breast	2015	C00-D49 Neoplasms	All other codes not listed elsewhere	22	Tier 3	3		1	1			#REF!	#REF!	#REF!
C50812	C50	C508	1	Malignant neoplasm of ovrlp sites of left female breast	Malignant neoplasm of overlapping sites of left female breast	2015	C00-D49 Neoplasms	All other codes not listed elsewhere	22	Tier 3	3		1	1			#REF!	#REF!	#REF!
C50819	C50	C508	1	Malignant neoplasm of ovrlp sites of unsp female breast	Malignant neoplasm of overlapping sites of unspecified female breast	2015	C00-D49 Neoplasms	All other codes not listed elsewhere	22	Tier 3	3		1	1			#REF!	#REF!	#REF!
C5082	C50	C508	0	Malignant neoplasm of overlapping sites of breast, male	Malignant neoplasm of overlapping sites of breast, male	2015	C00-D49 Neoplasms	All other codes not listed elsewhere	22	Tier 3	3		1	.			#REF!	#REF!	#REF!
C50821	C50	C508	1	Malignant neoplasm of overlapping sites of right male breast	Malignant neoplasm of overlapping sites of right male breast	2015	C00-D49 Neoplasms	All other codes not listed elsewhere	22	Tier 3	3		1	1			#REF!	#REF!	#REF!
C50822	C50	C508	1	Malignant neoplasm of overlapping sites of left male breast	Malignant neoplasm of overlapping sites of left male breast	2015	C00-D49 Neoplasms	All other codes not listed elsewhere	22	Tier 3	3		1	1			#REF!	#REF!	#REF!
C50829	C50	C508	1	Malignant neoplasm of overlapping sites of unsp male breast	Malignant neoplasm of overlapping sites of unspecified male breast	2015	C00-D49 Neoplasms	All other codes not listed elsewhere	22	Tier 3	3		1	1			#REF!	#REF!	#REF!
C509	C50	C509	0	Malignant neoplasm of breast of unspecified site	Malignant neoplasm of breast of unspecified site	2015	C00-D49 Neoplasms	All other codes not listed elsewhere	22	Tier 3	3		1	.			#REF!	#REF!	#REF!
C5091	C50	C509	0	Malignant neoplasm of breast of unspecified site, female	Malignant neoplasm of breast of unspecified site, female	2015	C00-D49 Neoplasms	All other codes not listed elsewhere	22	Tier 3	3		1	.			#REF!	#REF!	#REF!
C50911	C50	C509	1	Malignant neoplasm of unsp site of right female breast	Malignant neoplasm of unspecified site of right female breast	2015	C00-D49 Neoplasms	All other codes not listed elsewhere	22	Tier 3	3		1	1			#REF!	#REF!	#REF!
C50912	C50	C509	1	Malignant neoplasm of unspecified site of left female breast	Malignant neoplasm of unspecified site of left female breast	2015	C00-D49 Neoplasms	All other codes not listed elsewhere	22	Tier 3	3		1	1			#REF!	#REF!	#REF!
C50919	C50	C509	1	Malignant neoplasm of unsp site of unspecified female breast	Malignant neoplasm of unspecified site of unspecified female breast	2015	C00-D49 Neoplasms	All other codes not listed elsewhere	22	Tier 3	3		1	1			#REF!	#REF!	#REF!
C5092	C50	C509	0	Malignant neoplasm of breast of unspecified site, male	Malignant neoplasm of breast of unspecified site, male	2015	C00-D49 Neoplasms	All other codes not listed elsewhere	22	Tier 3	3		1	.			#REF!	#REF!	#REF!
C50921	C50	C509	1	Malignant neoplasm of unspecified site of right male breast	Malignant neoplasm of unspecified site of right male breast	2015	C00-D49 Neoplasms	All other codes not listed elsewhere	22	Tier 3	3		1	1			#REF!	#REF!	#REF!
C50922	C50	C509	1	Malignant neoplasm of unspecified site of left male breast	Malignant neoplasm of unspecified site of left male breast	2015	C00-D49 Neoplasms	All other codes not listed elsewhere	22	Tier 3	3		1	1			#REF!	#REF!	#REF!
C50929	C50	C509	1	Malignant neoplasm of unsp site of unspecified male breast	Malignant neoplasm of unspecified site of unspecified male breast	2015	C00-D49 Neoplasms	All other codes not listed elsewhere	22	Tier 3	3		1	1			#REF!	#REF!	#REF!
C51	C51	C51	0	Malignant neoplasm of vulva	Malignant neoplasm of vulva	2015	C00-D49 Neoplasms	All other codes not listed elsewhere	22	Tier 3	3		1	.			#REF!	#REF!	#REF!
C510	C51	C510	1	Malignant neoplasm of labium majus	Malignant neoplasm of labium majus	2015	C00-D49 Neoplasms	All other codes not listed elsewhere	22	Tier 3	3		1	1			#REF!	#REF!	#REF!
C511	C51	C511	1	Malignant neoplasm of labium minus	Malignant neoplasm of labium minus	2015	C00-D49 Neoplasms	All other codes not listed elsewhere	22	Tier 3	3		1	1			#REF!	#REF!	#REF!
C512	C51	C512	1	Malignant neoplasm of clitoris	Malignant neoplasm of clitoris	2015	C00-D49 Neoplasms	All other codes not listed elsewhere	22	Tier 3	3		1	1			#REF!	#REF!	#REF!
C518	C51	C518	1	Malignant neoplasm of overlapping sites of vulva	Malignant neoplasm of overlapping sites of vulva	2015	C00-D49 Neoplasms	All other codes not listed elsewhere	22	Tier 3	3		1	1			#REF!	#REF!	#REF!
C519	C51	C519	1	Malignant neoplasm of vulva, unspecified	Malignant neoplasm of vulva, unspecified	2015	C00-D49 Neoplasms	All other codes not listed elsewhere	22	Tier 3	3		1	1			#REF!	#REF!	#REF!
C52	C52	C52	1	Malignant neoplasm of vagina	Malignant neoplasm of vagina	2015	C00-D49 Neoplasms	All other codes not listed elsewhere	22	Tier 3	3		1	1			#REF!	#REF!	#REF!
C53	C53	C53	0	Malignant neoplasm of cervix uteri	Malignant neoplasm of cervix uteri	2015	C00-D49 Neoplasms	All other codes not listed elsewhere	22	Tier 3	3		1	.			#REF!	#REF!	#REF!
C530	C53	C530	1	Malignant neoplasm of endocervix	Malignant neoplasm of endocervix	2015	C00-D49 Neoplasms	All other codes not listed elsewhere	22	Tier 3	3		1	1			#REF!	#REF!	#REF!
C531	C53	C531	1	Malignant neoplasm of exocervix	Malignant neoplasm of exocervix	2015	C00-D49 Neoplasms	All other codes not listed elsewhere	22	Tier 3	3		1	1			#REF!	#REF!	#REF!
C538	C53	C538	1	Malignant neoplasm of overlapping sites of cervix uteri	Malignant neoplasm of overlapping sites of cervix uteri	2015	C00-D49 Neoplasms	All other codes not listed elsewhere	22	Tier 3	3		1	1			#REF!	#REF!	#REF!
C539	C53	C539	1	Malignant neoplasm of cervix uteri, unspecified	Malignant neoplasm of cervix uteri, unspecified	2015	C00-D49 Neoplasms	All other codes not listed elsewhere	22	Tier 3	3		1	1			#REF!	#REF!	#REF!
C54	C54	C54	0	Malignant neoplasm of corpus uteri	Malignant neoplasm of corpus uteri	2015	C00-D49 Neoplasms	All other codes not listed elsewhere	22	Tier 3	3		1	.			#REF!	#REF!	#REF!
C540	C54	C540	1	Malignant neoplasm of isthmus uteri	Malignant neoplasm of isthmus uteri	2015	C00-D49 Neoplasms	All other codes not listed elsewhere	22	Tier 3	3		1	1			#REF!	#REF!	#REF!
C541	C54	C541	1	Malignant neoplasm of endometrium	Malignant neoplasm of endometrium	2015	C00-D49 Neoplasms	All other codes not listed elsewhere	22	Tier 3	3		1	1			#REF!	#REF!	#REF!
C542	C54	C542	1	Malignant neoplasm of myometrium	Malignant neoplasm of myometrium	2015	C00-D49 Neoplasms	All other codes not listed elsewhere	22	Tier 3	3		1	1			#REF!	#REF!	#REF!
C543	C54	C543	1	Malignant neoplasm of fundus uteri	Malignant neoplasm of fundus uteri	2015	C00-D49 Neoplasms	All other codes not listed elsewhere	22	Tier 3	3		1	1			#REF!	#REF!	#REF!
C548	C54	C548	1	Malignant neoplasm of overlapping sites of corpus uteri	Malignant neoplasm of overlapping sites of corpus uteri	2015	C00-D49 Neoplasms	All other codes not listed elsewhere	22	Tier 3	3		1	1			#REF!	#REF!	#REF!
C549	C54	C549	1	Malignant neoplasm of corpus uteri, unspecified	Malignant neoplasm of corpus uteri, unspecified	2015	C00-D49 Neoplasms	All other codes not listed elsewhere	22	Tier 3	3		1	1			#REF!	#REF!	#REF!
C55	C55	C55	1	Malignant neoplasm of uterus, part unspecified	Malignant neoplasm of uterus, part unspecified	2015	C00-D49 Neoplasms	All other codes not listed elsewhere	22	Tier 3	3		1	1			#REF!	#REF!	#REF!
C56	C56	C56	0	Malignant neoplasm of ovary	Malignant neoplasm of ovary	2015	C00-D49 Neoplasms	All other codes not listed elsewhere	22	Tier 3	3		1	.			#REF!	#REF!	#REF!
C561	C56	C561	1	Malignant neoplasm of right ovary	Malignant neoplasm of right ovary	2015	C00-D49 Neoplasms	All other codes not listed elsewhere	22	Tier 3	3		1	1			#REF!	#REF!	#REF!
C562	C56	C562	1	Malignant neoplasm of left ovary	Malignant neoplasm of left ovary	2015	C00-D49 Neoplasms	All other codes not listed elsewhere	22	Tier 3	3		1	1			#REF!	#REF!	#REF!
C569	C56	C569	1	Malignant neoplasm of unspecified ovary	Malignant neoplasm of unspecified ovary	2015	C00-D49 Neoplasms	All other codes not listed elsewhere	22	Tier 3	3		1	1			#REF!	#REF!	#REF!
C57	C57	C57	0	Malignant neoplasm of other and unsp female genital organs	Malignant neoplasm of other and unspecified female genital organs	2015	C00-D49 Neoplasms	All other codes not listed elsewhere	22	Tier 3	3		1	.			#REF!	#REF!	#REF!
C570	C57	C570	0	Malignant neoplasm of fallopian tube	Malignant neoplasm of fallopian tube	2015	C00-D49 Neoplasms	All other codes not listed elsewhere	22	Tier 3	3		1	.			#REF!	#REF!	#REF!
C5700	C57	C570	1	Malignant neoplasm of unspecified fallopian tube	Malignant neoplasm of unspecified fallopian tube	2015	C00-D49 Neoplasms	All other codes not listed elsewhere	22	Tier 3	3		1	1			#REF!	#REF!	#REF!
C5701	C57	C570	1	Malignant neoplasm of right fallopian tube	Malignant neoplasm of right fallopian tube	2015	C00-D49 Neoplasms	All other codes not listed elsewhere	22	Tier 3	3		1	1			#REF!	#REF!	#REF!
C5702	C57	C570	1	Malignant neoplasm of left fallopian tube	Malignant neoplasm of left fallopian tube	2015	C00-D49 Neoplasms	All other codes not listed elsewhere	22	Tier 3	3		1	1			#REF!	#REF!	#REF!
C571	C57	C571	0	Malignant neoplasm of broad ligament	Malignant neoplasm of broad ligament	2015	C00-D49 Neoplasms	All other codes not listed elsewhere	22	Tier 3	3		1	.			#REF!	#REF!	#REF!
C5710	C57	C571	1	Malignant neoplasm of unspecified broad ligament	Malignant neoplasm of unspecified broad ligament	2015	C00-D49 Neoplasms	All other codes not listed elsewhere	22	Tier 3	3		1	1			#REF!	#REF!	#REF!
C5711	C57	C571	1	Malignant neoplasm of right broad ligament	Malignant neoplasm of right broad ligament	2015	C00-D49 Neoplasms	All other codes not listed elsewhere	22	Tier 3	3		1	1			#REF!	#REF!	#REF!
C5712	C57	C571	1	Malignant neoplasm of left broad ligament	Malignant neoplasm of left broad ligament	2015	C00-D49 Neoplasms	All other codes not listed elsewhere	22	Tier 3	3		1	1			#REF!	#REF!	#REF!
C572	C57	C572	0	Malignant neoplasm of round ligament	Malignant neoplasm of round ligament	2015	C00-D49 Neoplasms	All other codes not listed elsewhere	22	Tier 3	3		1	.			#REF!	#REF!	#REF!
C5720	C57	C572	1	Malignant neoplasm of unspecified round ligament	Malignant neoplasm of unspecified round ligament	2015	C00-D49 Neoplasms	All other codes not listed elsewhere	22	Tier 3	3		1	1			#REF!	#REF!	#REF!
C5721	C57	C572	1	Malignant neoplasm of right round ligament	Malignant neoplasm of right round ligament	2015	C00-D49 Neoplasms	All other codes not listed elsewhere	22	Tier 3	3		1	1			#REF!	#REF!	#REF!
C5722	C57	C572	1	Malignant neoplasm of left round ligament	Malignant neoplasm of left round ligament	2015	C00-D49 Neoplasms	All other codes not listed elsewhere	22	Tier 3	3		1	1			#REF!	#REF!	#REF!
C573	C57	C573	1	Malignant neoplasm of parametrium	Malignant neoplasm of parametrium	2015	C00-D49 Neoplasms	All other codes not listed elsewhere	22	Tier 3	3		1	1			#REF!	#REF!	#REF!
C574	C57	C574	1	Malignant neoplasm of uterine adnexa, unspecified	Malignant neoplasm of uterine adnexa, unspecified	2015	C00-D49 Neoplasms	All other codes not listed elsewhere	22	Tier 3	3		1	1			#REF!	#REF!	#REF!
C577	C57	C577	1	Malignant neoplasm of other specified female genital organs	Malignant neoplasm of other specified female genital organs	2015	C00-D49 Neoplasms	All other codes not listed elsewhere	22	Tier 3	3		1	1			#REF!	#REF!	#REF!
C578	C57	C578	1	Malignant neoplasm of ovrlp sites of female genital organs	Malignant neoplasm of overlapping sites of female genital organs	2015	C00-D49 Neoplasms	All other codes not listed elsewhere	22	Tier 3	3		1	1			#REF!	#REF!	#REF!
C579	C57	C579	1	Malignant neoplasm of female genital organ, unspecified	Malignant neoplasm of female genital organ, unspecified	2015	C00-D49 Neoplasms	All other codes not listed elsewhere	22	Tier 3	3		1	1			#REF!	#REF!	#REF!
C58	C58	C58	1	Malignant neoplasm of placenta	Malignant neoplasm of placenta	2015	C00-D49 Neoplasms	All other codes not listed elsewhere	22	Tier 3	3		1	1			#REF!	#REF!	#REF!
C60	C60	C60	0	Malignant neoplasm of penis	Malignant neoplasm of penis	2015	C00-D49 Neoplasms	All other codes not listed elsewhere	22	Tier 3	3		1	.			#REF!	#REF!	#REF!
C600	C60	C600	1	Malignant neoplasm of prepuce	Malignant neoplasm of prepuce	2015	C00-D49 Neoplasms	All other codes not listed elsewhere	22	Tier 3	3		1	1			#REF!	#REF!	#REF!
C601	C60	C601	1	Malignant neoplasm of glans penis	Malignant neoplasm of glans penis	2015	C00-D49 Neoplasms	All other codes not listed elsewhere	22	Tier 3	3		1	1			#REF!	#REF!	#REF!
C602	C60	C602	1	Malignant neoplasm of body of penis	Malignant neoplasm of body of penis	2015	C00-D49 Neoplasms	All other codes not listed elsewhere	22	Tier 3	3		1	1			#REF!	#REF!	#REF!
C608	C60	C608	1	Malignant neoplasm of overlapping sites of penis	Malignant neoplasm of overlapping sites of penis	2015	C00-D49 Neoplasms	All other codes not listed elsewhere	22	Tier 3	3		1	1			#REF!	#REF!	#REF!
C609	C60	C609	1	Malignant neoplasm of penis, unspecified	Malignant neoplasm of penis, unspecified	2015	C00-D49 Neoplasms	All other codes not listed elsewhere	22	Tier 3	3		1	1			#REF!	#REF!	#REF!
C61	C61	C61	1	Malignant neoplasm of prostate	Malignant neoplasm of prostate	2015	C00-D49 Neoplasms	All other codes not listed elsewhere	22	Tier 3	3		1	1			#REF!	#REF!	#REF!
C62	C62	C62	0	Malignant neoplasm of testis	Malignant neoplasm of testis	2015	C00-D49 Neoplasms	All other codes not listed elsewhere	22	Tier 3	3		1	.			#REF!	#REF!	#REF!
C620	C62	C620	0	Malignant neoplasm of undescended testis	Malignant neoplasm of undescended testis	2015	C00-D49 Neoplasms	All other codes not listed elsewhere	22	Tier 3	3		1	.			#REF!	#REF!	#REF!
C6200	C62	C620	1	Malignant neoplasm of unspecified undescended testis	Malignant neoplasm of unspecified undescended testis	2015	C00-D49 Neoplasms	All other codes not listed elsewhere	22	Tier 3	3		1	1			#REF!	#REF!	#REF!
C6201	C62	C620	1	Malignant neoplasm of undescended right testis	Malignant neoplasm of undescended right testis	2015	C00-D49 Neoplasms	All other codes not listed elsewhere	22	Tier 3	3		1	1			#REF!	#REF!	#REF!
C6202	C62	C620	1	Malignant neoplasm of undescended left testis	Malignant neoplasm of undescended left testis	2015	C00-D49 Neoplasms	All other codes not listed elsewhere	22	Tier 3	3		1	1			#REF!	#REF!	#REF!
C621	C62	C621	0	Malignant neoplasm of descended testis	Malignant neoplasm of descended testis	2015	C00-D49 Neoplasms	All other codes not listed elsewhere	22	Tier 3	3		1	.			#REF!	#REF!	#REF!
C6210	C62	C621	1	Malignant neoplasm of unspecified descended testis	Malignant neoplasm of unspecified descended testis	2015	C00-D49 Neoplasms	All other codes not listed elsewhere	22	Tier 3	3		1	1			#REF!	#REF!	#REF!
[truncated: 93,169 more rows]

## Sheet: ICD10
ICD10	Order_flag	ICD10_Short	ICD10_Desc	year_added	Block	Category	cat_num	Tier	tier_num	Exclusion_for_bronchitis_or_asthma
[truncated: 95,109 more rows]
